# Supplementary material for: 9,9′-Dibromo-9,9′-bifluorene
Source: Acta Crystallogr Sect E Struct Rep Online. 2008 Feb 6;64(Pt 3):o544. doi: 10.1107/S160053680800295X (PMC2960871; doi:10.1107/S160053680800295X)
Supplement: Supplementary file 1 [file e-64-0o544-sup1.cif]

##############################################################################
###                                                                        ###
###        Electronic paper (Acta Crystallographica Section E)             ###
###                                                                        ###
##############################################################################
#                                                                            #
# This CIF contains the data in a paper accepted for publication in Acta     #
# Crystallographica Section E. It conforms to the requirements of Notes      #
# for Authors for Section E, and has been peer reviewed under the auspices   #
# of the IUCr Commission on Journals.                                        #
#                                                                            #
# Full details of the Crystallographic Information File format               #
# are given in the paper "The Crystallographic Information File (CIF):       #
# a New Standard Archive File for Crystallography" by S. R. Hall, F. H.      #
# Allen and I. D. Brown [Acta Cryst. (1991), A47, 655-685].                  #
#                                                                            #
# The current version of the core CIF dictionary is obtainable from          #
# ftp://ftp.iucr.org/pub/cif_core.dic. The current version number is 2.1.    #
#                                                                            #
# Software is freely available for graphical display of the structure(s) in  #
# this CIF.  For information consult the CIF home page http://www.iucr.org/  #
# cif/home.html                                                              #
#                                                                            #
##############################################################################
                                             
data_global
_audit_creation_method     SHELXL-97
_journal_date_recd_electronic     2008-01-22
_journal_date_accepted     2008-01-26
_journal_name_full     'Acta Crystallographica, Section E'
_journal_year     2008
_journal_volume     64
_journal_issue      3
_journal_page_first     o544
_journal_page_last     o544
_journal_paper_category     QO
_journal_coeditor_code     SG2222
_publ_contact_author_name     'Prof. Dr. Norihiro Tokitoh'
_publ_contact_author_address
;
  Institute for Chemical Research
  Kyoto University
  Gokasho, Uji, Kyoto
  611-0011
  Japan
;
_publ_contact_author_email     tokitoh@boc.kuicr.kyoto-u.ac.jp
_publ_contact_author_fax     '81 774 38 3209'
_publ_contact_author_phone     '81 774 38 3200'
_publ_section_title
;
9,9'-Dibromo-9,9'-bifluorene
;
loop_
    _publ_author_name
    _publ_author_footnote
    _publ_author_address
    'Yoshiyuki Mizuhata' .
; Institute for Chemical Research
  Kyoto University
  Gokasho, Uji, Kyoto 611-0011
  Japan
;
    'Norihiro Tokitoh' .
; Institute for Chemical Research
  Kyoto University
  Gokasho, Uji, Kyoto 611-0011
  Japan
;
data_I
_audit_creation_method     SHELXL-97
_chemical_name_systematic
;
9,9'-Dibromo-9,9'-bifluorene
;
_chemical_name_common     9,9'-dibromo-9,9'-bifluorene
_chemical_formula_moiety     'C26 H16 Br2'
_chemical_formula_sum     'C26 H16 Br2'
_chemical_formula_iupac     'C26 H16 Br2'
_chemical_formula_weight     488.21
_chemical_melting_point     ?
_symmetry_cell_setting     monoclinic
_symmetry_space_group_name_H-M     'P 21/n'
_symmetry_space_group_name_Hall     '-P 2yn'
loop_
    _symmetry_equiv_pos_as_xyz
    'x, y, z'
    '-x+1/2, y+1/2, -z+1/2'
    '-x, -y, -z'
    'x-1/2, -y-1/2, z-1/2'
_cell_length_a     12.7083(3)
_cell_length_b     12.0480(2)
_cell_length_c     12.7786(2)
_cell_angle_alpha     90.00
_cell_angle_beta     102.5340(8)
_cell_angle_gamma     90.00
_cell_volume     1909.90(6)
_cell_formula_units_Z     4
_cell_measurement_reflns_used     ?
_cell_measurement_theta_min     3.06
_cell_measurement_theta_max     25.00
_cell_measurement_temperature     103(2)
_exptl_crystal_description     prism
_exptl_crystal_colour     colorless
_exptl_crystal_size_max     0.30
_exptl_crystal_size_mid     0.10
_exptl_crystal_size_min     0.10
_exptl_crystal_density_diffrn     1.698
_exptl_crystal_density_meas     ?
_exptl_crystal_density_method     'not measured'
_exptl_crystal_F_000     968
_exptl_absorpt_coefficient_mu     4.253
_exptl_absorpt_correction_type     multi-scan
_exptl_absorpt_process_details     '(REQUAB; Jacobson, 1998)'
_exptl_absorpt_correction_T_min     0.3509
_exptl_absorpt_correction_T_max     0.6554
_exptl_special_details
;
;
_diffrn_ambient_temperature     103(2)
_diffrn_radiation_type     MoK\a
_diffrn_radiation_wavelength     0.71069
_diffrn_radiation_source     'fine-focus sealed tube'
_diffrn_radiation_monochromator     graphite
_diffrn_measurement_device_type     'Rigaku Mercury CCD'
_diffrn_measurement_method     \w
_diffrn_detector_area_resol_mean     ?
_diffrn_reflns_number     12332
_diffrn_reflns_av_R_equivalents     0.0387
_diffrn_reflns_av_sigmaI/netI     0.0250
_diffrn_reflns_theta_min     3.06
_diffrn_reflns_theta_max     25.00
_diffrn_reflns_theta_full     25.00
_diffrn_measured_fraction_theta_max     0.992
_diffrn_measured_fraction_theta_full     0.992
_diffrn_reflns_limit_h_min     -15
_diffrn_reflns_limit_h_max     11
_diffrn_reflns_limit_k_min     -14
_diffrn_reflns_limit_k_max     14
_diffrn_reflns_limit_l_min     -11
_diffrn_reflns_limit_l_max     15
_diffrn_standards_number     ?
_diffrn_standards_interval_count     ?
_diffrn_standards_interval_time     ?
_diffrn_standards_decay_%     ?
_refine_special_details
;
 Refinement of F^2^ against ALL reflections.  The weighted R-factor wR and
 goodness of fit S are based on F^2^, conventional R-factors R are based
 on F, with F set to zero for negative F^2^. The threshold expression of
 F^2^ > 2sigma(F^2^) is used only for calculating R-factors(gt) etc. and is
 not relevant to the choice of reflections for refinement.  R-factors based
 on F^2^ are statistically about twice as large as those based on F, and R-
 factors based on ALL data will be even larger.
;
_reflns_number_total     3339
_reflns_number_gt     3242
_reflns_threshold_expression     I>2\s(I)
_refine_ls_structure_factor_coef     Fsqd
_refine_ls_matrix_type     full
_refine_ls_R_factor_all     0.0278
_refine_ls_R_factor_gt     0.0272
_refine_ls_wR_factor_gt     0.0693
_refine_ls_wR_factor_ref     0.0697
_refine_ls_goodness_of_fit_ref     1.118
_refine_ls_restrained_S_all     1.118
_refine_ls_number_reflns     3339
_refine_ls_number_parameters     254
_refine_ls_number_restraints     0
_refine_ls_hydrogen_treatment     constr
_refine_ls_weighting_scheme     calc
_refine_ls_weighting_details
         'calc w=1/[\s^2^(Fo^2^)+(0.0444P)^2^+0.8804P] where P=(Fo^2^+2Fc^2^)/3'
_atom_sites_solution_hydrogens     geom
_atom_sites_solution_primary     direct
_atom_sites_solution_secondary     difmap
_refine_ls_shift/su_max     0.001
_refine_ls_shift/su_mean     0.000
_refine_diff_density_max     0.479
_refine_diff_density_min     -0.971
_refine_ls_extinction_method     'SHELXL97 (Sheldrick, 2008)'
_refine_ls_extinction_coef     0.0188(9)
_refine_ls_extinction_expression
                                  'Fc^*^=kFc[1+0.001xFc^2^\l^3^/sin(2\q)]^-1/4^'
loop_
    _atom_type_symbol
    _atom_type_description
    _atom_type_scat_dispersion_real
    _atom_type_scat_dispersion_imag
    _atom_type_scat_source
    'C' 'C' 0.0033 0.0016
                         'International Tables Vol C Tables 4.2.6.8 and 6.1.1.4'
    'H' 'H' 0.0000 0.0000
                         'International Tables Vol C Tables 4.2.6.8 and 6.1.1.4'
    'Br' 'Br' -0.2901 2.4595
                         'International Tables Vol C Tables 4.2.6.8 and 6.1.1.4'
_computing_data_collection     'CrystalClear (Rigaku, 2004)'
_computing_cell_refinement     'CrystalClear (Rigaku, 2004)'
_computing_data_reduction     'CrystalClear (Rigaku, 2004)'
_computing_structure_solution     'SHELXS97 (Sheldrick, 2008)'
_computing_structure_refinement     'SHELXL97 (Sheldrick, 2008)'
_computing_molecular_graphics
;
ORTEPIII (Burnett & Johnson, 1996) and Mercury (Version 1.4.2;
Macrae <i>et al.</i>,  2006)
;
_computing_publication_material     'yadokari-XG (Wakita, 2005)'
loop_
    _atom_site_type_symbol
    _atom_site_label
    _atom_site_fract_x
    _atom_site_fract_y
    _atom_site_fract_z
    _atom_site_U_iso_or_equiv
    _atom_site_adp_type
    _atom_site_calc_flag
    _atom_site_refinement_flags
    _atom_site_occupancy
    _atom_site_disorder_assembly
    _atom_site_disorder_group
    C C1 0.84656(18) 0.16573(18) 0.23137(17) 0.0212(4) Uani d . 1 . .
    H H1 0.7992 0.1271 0.1755 0.025 Uiso calc R 1 . .
    C C2 0.95781(19) 0.15777(19) 0.24391(19) 0.0253(5) Uani d . 1 . .
    H H2 0.9867 0.1129 0.1959 0.030 Uiso calc R 1 . .
    C C3 1.02751(18) 0.21444(19) 0.3257(2) 0.0261(5) Uani d . 1 . .
    H H3 1.1032 0.2067 0.3332 0.031 Uiso calc R 1 . .
    C C4 0.98803(18) 0.28206(18) 0.39616(18) 0.0227(5) Uani d . 1 . .
    H H4 1.0356 0.3213 0.4514 0.027 Uiso calc R 1 . .
    C C5 0.84633(19) 0.43653(19) 0.52326(17) 0.0241(5) Uani d . 1 . .
    H H5 0.9206 0.4459 0.5551 0.029 Uiso calc R 1 . .
    C C6 0.7676(2) 0.4993(2) 0.55742(18) 0.0270(5) Uani d . 1 . .
    H H6 0.7885 0.5524 0.6130 0.032 Uiso calc R 1 . .
    C C7 0.6587(2) 0.48479(18) 0.51094(18) 0.0254(5) Uani d . 1 . .
    H H7 0.6063 0.5289 0.5345 0.031 Uiso calc R 1 . .
    C C8 0.62552(18) 0.40646(17) 0.43032(17) 0.0214(4) Uani d . 1 . .
    H H8 0.5512 0.3961 0.3993 0.026 Uiso calc R 1 . .
    C C9 0.69082(16) 0.25349(16) 0.31151(16) 0.0165(4) Uani d . 1 . .
    C C10 0.80673(17) 0.23199(16) 0.30326(16) 0.0174(4) Uani d . 1 . .
    C C11 0.87685(17) 0.29089(17) 0.38378(17) 0.0195(4) Uani d . 1 . .
    C C12 0.81287(17) 0.36011(17) 0.44157(16) 0.0189(4) Uani d . 1 . .
    C C13 0.70351(18) 0.34400(17) 0.39632(16) 0.0180(4) Uani d . 1 . .
    C C14 0.42727(17) 0.20938(17) 0.30227(18) 0.0196(4) Uani d . 1 . .
    H H9 0.4246 0.2216 0.2283 0.024 Uiso calc R 1 . .
    C C15 0.33643(18) 0.22638(17) 0.34502(19) 0.0223(5) Uani d . 1 . .
    H H10 0.2715 0.2515 0.2995 0.027 Uiso calc R 1 . .
    C C16 0.33917(18) 0.20728(18) 0.45294(19) 0.0237(5) Uani d . 1 . .
    H H11 0.2765 0.2204 0.4804 0.028 Uiso calc R 1 . .
    C C17 0.43250(19) 0.16928(17) 0.52080(18) 0.0212(4) Uani d . 1 . .
    H H12 0.4340 0.1546 0.5942 0.025 Uiso calc R 1 . .
    C C18 0.67213(19) 0.07827(17) 0.63627(17) 0.0224(5) Uani d . 1 . .
    H H13 0.6286 0.0808 0.6880 0.027 Uiso calc R 1 . .
    C C19 0.7776(2) 0.04043(17) 0.66387(19) 0.0241(5) Uani d . 1 . .
    H H14 0.8070 0.0184 0.7356 0.029 Uiso calc R 1 . .
    C C20 0.84104(19) 0.03434(17) 0.58756(18) 0.0223(5) Uani d . 1 . .
    H H15 0.9131 0.0081 0.6080 0.027 Uiso calc R 1 . .
    C C21 0.79998(17) 0.06636(17) 0.48168(17) 0.0195(4) Uani d . 1 . .
    H H16 0.8424 0.0603 0.4292 0.023 Uiso calc R 1 . .
    C C22 0.63207(16) 0.15126(16) 0.34754(15) 0.0161(4) Uani d . 1 . .
    C C23 0.52149(17) 0.17426(16) 0.37060(16) 0.0167(4) Uani d . 1 . .
    C C24 0.52399(17) 0.15302(16) 0.47932(16) 0.0178(4) Uani d . 1 . .
    C C25 0.63132(17) 0.11255(16) 0.53100(16) 0.0182(4) Uani d . 1 . .
    C C26 0.69575(17) 0.10723(16) 0.45519(16) 0.0169(4) Uani d . 1 . .
    Br Br1 0.611538(16) 0.312530(17) 0.171820(15) 0.02031(11) Uani d . 1 . .
    Br Br2 0.616445(16) 0.029301(16) 0.241602(16) 0.02030(11) Uani d . 1 . .
loop_
    _atom_site_aniso_label
    _atom_site_aniso_U_11
    _atom_site_aniso_U_22
    _atom_site_aniso_U_33
    _atom_site_aniso_U_12
    _atom_site_aniso_U_13
    _atom_site_aniso_U_23
    C1 0.0244(11) 0.0232(10) 0.0175(10) 0.0005(8) 0.0074(9) 0.0037(9)
    C2 0.0270(12) 0.0252(11) 0.0271(12) 0.0070(9) 0.0131(10) 0.0082(10)
    C3 0.0188(11) 0.0271(11) 0.0334(13) 0.0031(9) 0.0082(10) 0.0119(10)
    C4 0.0196(11) 0.0224(10) 0.0242(11) -0.0016(8) 0.0003(9) 0.0085(9)
    C5 0.0277(12) 0.0251(11) 0.0170(11) -0.0068(9) -0.0005(9) 0.0024(9)
    C6 0.0407(14) 0.0228(11) 0.0182(11) -0.0077(10) 0.0080(10) -0.0052(9)
    C7 0.0356(13) 0.0215(11) 0.0217(11) -0.0012(9) 0.0117(10) -0.0037(9)
    C8 0.0253(11) 0.0184(10) 0.0214(11) -0.0017(8) 0.0068(9) -0.0005(8)
    C9 0.0195(10) 0.0178(9) 0.0114(9) 0.0013(8) 0.0021(8) 0.0004(8)
    C10 0.0195(10) 0.0175(10) 0.0153(10) 0.0016(8) 0.0044(8) 0.0056(8)
    C11 0.0222(11) 0.0183(10) 0.0177(10) -0.0001(8) 0.0040(9) 0.0081(8)
    C12 0.0245(11) 0.0178(10) 0.0143(10) -0.0026(8) 0.0037(8) 0.0043(8)
    C13 0.0249(11) 0.0157(9) 0.0135(10) -0.0019(8) 0.0046(8) 0.0023(8)
    C14 0.0215(11) 0.0179(10) 0.0198(11) -0.0017(8) 0.0051(9) 0.0000(8)
    C15 0.0192(11) 0.0194(10) 0.0275(12) 0.0002(8) 0.0034(9) -0.0002(9)
    C16 0.0236(11) 0.0199(10) 0.0303(12) -0.0014(8) 0.0116(10) -0.0023(9)
    C17 0.0288(12) 0.0175(10) 0.0190(11) -0.0024(8) 0.0088(9) -0.0018(8)
    C18 0.0330(12) 0.0196(10) 0.0146(10) -0.0012(9) 0.0049(9) -0.0005(8)
    C19 0.0323(13) 0.0210(10) 0.0162(11) -0.0012(9) -0.0008(9) 0.0021(8)
    C20 0.0240(12) 0.0174(10) 0.0221(11) 0.0009(8) -0.0021(9) 0.0031(8)
    C21 0.0225(11) 0.0153(10) 0.0203(11) -0.0006(8) 0.0035(8) 0.0007(8)
    C22 0.0205(11) 0.0154(9) 0.0118(9) -0.0003(8) 0.0023(8) -0.0037(8)
    C23 0.0196(11) 0.0143(9) 0.0164(10) -0.0027(7) 0.0044(8) -0.0031(8)
    C24 0.0231(11) 0.0136(9) 0.0167(10) -0.0027(8) 0.0044(8) -0.0032(8)
    C25 0.0249(11) 0.0125(9) 0.0167(10) -0.0021(8) 0.0035(9) -0.0021(8)
    C26 0.0229(10) 0.0132(9) 0.0141(10) -0.0021(8) 0.0026(8) -0.0007(7)
    Br1 0.02204(15) 0.02365(15) 0.01439(15) 0.00219(7) 0.00212(9) 0.00367(7)
    Br2 0.02386(16) 0.01924(15) 0.01694(14) 0.00053(7) 0.00257(9) -0.00527(7)
_geom_special_details
;
 All esds (except the esd in the dihedral angle between two l.s. planes)
 are estimated using the full covariance matrix.  The cell esds are taken
 into account individually in the estimation of esds in distances, angles
 and torsion angles; correlations between esds in cell parameters are only
 used when they are defined by crystal symmetry.  An approximate (isotropic)
 treatment of cell esds is used for estimating esds involving l.s. planes.
;
loop_
    _geom_bond_atom_site_label_1
    _geom_bond_atom_site_label_2
    _geom_bond_site_symmetry_2
    _geom_bond_distance
    _geom_bond_publ_flag
    C1 C2 . 1.391(3) ?
    C1 C10 . 1.393(3) ?
    C1 H1 . 0.9500 ?
    C2 C3 . 1.393(4) ?
    C2 H2 . 0.9500 ?
    C3 C4 . 1.387(3) ?
    C3 H3 . 0.9500 ?
    C4 C11 . 1.391(3) ?
    C4 H4 . 0.9500 ?
    C5 C12 . 1.388(3) ?
    C5 C6 . 1.398(4) ?
    C5 H5 . 0.9500 ?
    C6 C7 . 1.394(4) ?
    C6 H6 . 0.9500 ?
    C7 C8 . 1.393(3) ?
    C7 H7 . 0.9500 ?
    C8 C13 . 1.387(3) ?
    C8 H8 . 0.9500 ?
    C9 C13 . 1.521(3) ?
    C9 C10 . 1.522(3) ?
    C9 C22 . 1.561(3) ?
    C9 Br1 . 1.982(2) ?
    C10 C11 . 1.399(3) ?
    C11 C12 . 1.470(3) ?
    C12 C13 . 1.398(3) ?
    C14 C23 . 1.386(3) ?
    C14 C15 . 1.395(3) ?
    C14 H9 . 0.9500 ?
    C15 C16 . 1.391(3) ?
    C15 H10 . 0.9500 ?
    C16 C17 . 1.386(3) ?
    C16 H11 . 0.9500 ?
    C17 C24 . 1.392(3) ?
    C17 H12 . 0.9500 ?
    C18 C19 . 1.387(3) ?
    C18 C25 . 1.395(3) ?
    C18 H13 . 0.9500 ?
    C19 C20 . 1.395(3) ?
    C19 H14 . 0.9500 ?
    C20 C21 . 1.395(3) ?
    C20 H15 . 0.9500 ?
    C21 C26 . 1.385(3) ?
    C21 H16 . 0.9500 ?
    C22 C23 . 1.523(3) ?
    C22 C26 . 1.531(3) ?
    C22 Br2 . 1.9785(19) ?
    C23 C24 . 1.406(3) ?
    C24 C25 . 1.464(3) ?
    C25 C26 . 1.399(3) ?
loop_
    _geom_contact_atom_site_label_1
    _geom_contact_atom_site_label_2
    _geom_contact_distance
    _geom_contact_site_symmetry_1
    _geom_contact_site_symmetry_2
    _geom_contact_publ_flag
    Br2 C11 3.299(2) . 2_645 Y
    Br2 C12 3.369(2) . 2_645 Y
loop_
    _geom_angle_atom_site_label_1
    _geom_angle_atom_site_label_2
    _geom_angle_atom_site_label_3
    _geom_angle_site_symmetry_1
    _geom_angle_site_symmetry_3
    _geom_angle
    _geom_angle_publ_flag
    C2 C1 C10 . . 118.0(2) ?
    C2 C1 H1 . . 121.0 ?
    C10 C1 H1 . . 121.0 ?
    C1 C2 C3 . . 121.2(2) ?
    C1 C2 H2 . . 119.4 ?
    C3 C2 H2 . . 119.4 ?
    C4 C3 C2 . . 120.9(2) ?
    C4 C3 H3 . . 119.5 ?
    C2 C3 H3 . . 119.5 ?
    C3 C4 C11 . . 118.2(2) ?
    C3 C4 H4 . . 120.9 ?
    C11 C4 H4 . . 120.9 ?
    C12 C5 C6 . . 118.1(2) ?
    C12 C5 H5 . . 121.0 ?
    C6 C5 H5 . . 121.0 ?
    C7 C6 C5 . . 120.8(2) ?
    C7 C6 H6 . . 119.6 ?
    C5 C6 H6 . . 119.6 ?
    C8 C7 C6 . . 120.9(2) ?
    C8 C7 H7 . . 119.6 ?
    C6 C7 H7 . . 119.6 ?
    C13 C8 C7 . . 118.5(2) ?
    C13 C8 H8 . . 120.8 ?
    C7 C8 H8 . . 120.8 ?
    C13 C9 C10 . . 102.52(16) ?
    C13 C9 C22 . . 109.82(16) ?
    C10 C9 C22 . . 114.74(16) ?
    C13 C9 Br1 . . 109.82(13) ?
    C10 C9 Br1 . . 108.01(13) ?
    C22 C9 Br1 . . 111.52(13) ?
    C1 C10 C11 . . 120.7(2) ?
    C1 C10 C9 . . 129.73(19) ?
    C11 C10 C9 . . 109.53(18) ?
    C4 C11 C10 . . 120.9(2) ?
    C4 C11 C12 . . 130.1(2) ?
    C10 C11 C12 . . 108.88(18) ?
    C5 C12 C13 . . 121.2(2) ?
    C5 C12 C11 . . 129.9(2) ?
    C13 C12 C11 . . 108.78(18) ?
    C8 C13 C12 . . 120.6(2) ?
    C8 C13 C9 . . 129.8(2) ?
    C12 C13 C9 . . 109.65(18) ?
    C23 C14 C15 . . 118.2(2) ?
    C23 C14 H9 . . 120.9 ?
    C15 C14 H9 . . 120.9 ?
    C16 C15 C14 . . 121.3(2) ?
    C16 C15 H10 . . 119.4 ?
    C14 C15 H10 . . 119.4 ?
    C17 C16 C15 . . 120.6(2) ?
    C17 C16 H11 . . 119.7 ?
    C15 C16 H11 . . 119.7 ?
    C16 C17 C24 . . 118.7(2) ?
    C16 C17 H12 . . 120.7 ?
    C24 C17 H12 . . 120.7 ?
    C19 C18 C25 . . 118.6(2) ?
    C19 C18 H13 . . 120.7 ?
    C25 C18 H13 . . 120.7 ?
    C18 C19 C20 . . 120.8(2) ?
    C18 C19 H14 . . 119.6 ?
    C20 C19 H14 . . 119.6 ?
    C21 C20 C19 . . 120.8(2) ?
    C21 C20 H15 . . 119.6 ?
    C19 C20 H15 . . 119.6 ?
    C26 C21 C20 . . 118.2(2) ?
    C26 C21 H16 . . 120.9 ?
    C20 C21 H16 . . 120.9 ?
    C23 C22 C26 . . 102.66(16) ?
    C23 C22 C9 . . 115.74(16) ?
    C26 C22 C9 . . 110.18(16) ?
    C23 C22 Br2 . . 107.92(13) ?
    C26 C22 Br2 . . 108.20(13) ?
    C9 C22 Br2 . . 111.57(13) ?
    C14 C23 C24 . . 120.61(19) ?
    C14 C23 C22 . . 129.87(19) ?
    C24 C23 C22 . . 109.52(18) ?
    C17 C24 C23 . . 120.6(2) ?
    C17 C24 C25 . . 130.42(19) ?
    C23 C24 C25 . . 108.98(18) ?
    C18 C25 C26 . . 120.2(2) ?
    C18 C25 C24 . . 130.43(19) ?
    C26 C25 C24 . . 109.33(18) ?
    C21 C26 C25 . . 121.31(19) ?
    C21 C26 C22 . . 129.33(18) ?
    C25 C26 C22 . . 109.36(17) ?
loop_
    _geom_torsion_atom_site_label_1
    _geom_torsion_atom_site_label_2
    _geom_torsion_atom_site_label_3
    _geom_torsion_atom_site_label_4
    _geom_torsion_site_symmetry_1
    _geom_torsion_site_symmetry_2
    _geom_torsion_site_symmetry_3
    _geom_torsion_site_symmetry_4
    _geom_torsion
    _geom_torsion_publ_flag
    C10 C1 C2 C3 . . . . -0.1(3) ?
    C1 C2 C3 C4 . . . . -1.0(3) ?
    C2 C3 C4 C11 . . . . 0.7(3) ?
    C12 C5 C6 C7 . . . . 0.3(3) ?
    C5 C6 C7 C8 . . . . 0.9(3) ?
    C6 C7 C8 C13 . . . . -0.8(3) ?
    C2 C1 C10 C11 . . . . 1.6(3) ?
    C2 C1 C10 C9 . . . . -177.91(19) ?
    C13 C9 C10 C1 . . . . -172.8(2) ?
    C22 C9 C10 C1 . . . . 68.2(3) ?
    Br1 C9 C10 C1 . . . . -56.9(2) ?
    C13 C9 C10 C11 . . . . 7.6(2) ?
    C22 C9 C10 C11 . . . . -111.41(19) ?
    Br1 C9 C10 C11 . . . . 123.53(15) ?
    C3 C4 C11 C10 . . . . 0.8(3) ?
    C3 C4 C11 C12 . . . . -176.1(2) ?
    C1 C10 C11 C4 . . . . -2.0(3) ?
    C9 C10 C11 C4 . . . . 177.61(18) ?
    C1 C10 C11 C12 . . . . 175.47(18) ?
    C9 C10 C11 C12 . . . . -4.9(2) ?
    C6 C5 C12 C13 . . . . -1.6(3) ?
    C6 C5 C12 C11 . . . . 174.0(2) ?
    C4 C11 C12 C5 . . . . 1.0(4) ?
    C10 C11 C12 C5 . . . . -176.2(2) ?
    C4 C11 C12 C13 . . . . 177.0(2) ?
    C10 C11 C12 C13 . . . . -0.2(2) ?
    C7 C8 C13 C12 . . . . -0.5(3) ?
    C7 C8 C13 C9 . . . . 179.6(2) ?
    C5 C12 C13 C8 . . . . 1.7(3) ?
    C11 C12 C13 C8 . . . . -174.74(18) ?
    C5 C12 C13 C9 . . . . -178.35(18) ?
    C11 C12 C13 C9 . . . . 5.2(2) ?
    C10 C9 C13 C8 . . . . 172.2(2) ?
    C22 C9 C13 C8 . . . . -65.4(3) ?
    Br1 C9 C13 C8 . . . . 57.6(3) ?
    C10 C9 C13 C12 . . . . -7.7(2) ?
    C22 C9 C13 C12 . . . . 114.67(19) ?
    Br1 C9 C13 C12 . . . . -122.35(15) ?
    C23 C14 C15 C16 . . . . -0.9(3) ?
    C14 C15 C16 C17 . . . . -0.8(3) ?
    C15 C16 C17 C24 . . . . 1.4(3) ?
    C25 C18 C19 C20 . . . . -1.4(3) ?
    C18 C19 C20 C21 . . . . 0.1(3) ?
    C19 C20 C21 C26 . . . . 1.8(3) ?
    C13 C9 C22 C23 . . . . 57.5(2) ?
    C10 C9 C22 C23 . . . . 172.27(17) ?
    Br1 C9 C22 C23 . . . . -64.52(19) ?
    C13 C9 C22 C26 . . . . -58.4(2) ?
    C10 C9 C22 C26 . . . . 56.4(2) ?
    Br1 C9 C22 C26 . . . . 179.60(13) ?
    C13 C9 C22 Br2 . . . . -178.64(13) ?
    C10 C9 C22 Br2 . . . . -63.81(19) ?
    Br1 C9 C22 Br2 . . . . 59.39(16) ?
    C15 C14 C23 C24 . . . . 2.0(3) ?
    C15 C14 C23 C22 . . . . -178.76(19) ?
    C26 C22 C23 C14 . . . . -175.8(2) ?
    C9 C22 C23 C14 . . . . 64.1(3) ?
    Br2 C22 C23 C14 . . . . -61.7(2) ?
    C26 C22 C23 C24 . . . . 3.5(2) ?
    C9 C22 C23 C24 . . . . -116.61(19) ?
    Br2 C22 C23 C24 . . . . 117.60(15) ?
    C16 C17 C24 C23 . . . . -0.3(3) ?
    C16 C17 C24 C25 . . . . -178.9(2) ?
    C14 C23 C24 C17 . . . . -1.4(3) ?
    C22 C23 C24 C17 . . . . 179.19(18) ?
    C14 C23 C24 C25 . . . . 177.42(17) ?
    C22 C23 C24 C25 . . . . -1.9(2) ?
    C19 C18 C25 C26 . . . . 0.8(3) ?
    C19 C18 C25 C24 . . . . 178.3(2) ?
    C17 C24 C25 C18 . . . . 0.4(4) ?
    C23 C24 C25 C18 . . . . -178.3(2) ?
    C17 C24 C25 C26 . . . . 178.1(2) ?
    C23 C24 C25 C26 . . . . -0.6(2) ?
    C20 C21 C26 C25 . . . . -2.5(3) ?
    C20 C21 C26 C22 . . . . 177.94(19) ?
    C18 C25 C26 C21 . . . . 1.2(3) ?
    C24 C25 C26 C21 . . . . -176.82(18) ?
    C18 C25 C26 C22 . . . . -179.13(17) ?
    C24 C25 C26 C22 . . . . 2.9(2) ?
    C23 C22 C26 C21 . . . . 175.8(2) ?
    C9 C22 C26 C21 . . . . -60.3(3) ?
    Br2 C22 C26 C21 . . . . 61.9(2) ?
    C23 C22 C26 C25 . . . . -3.8(2) ?
    C9 C22 C26 C25 . . . . 120.03(18) ?
    Br2 C22 C26 C25 . . . . -117.75(15) ?
loop_
    _geom_hbond_atom_site_label_D
    _geom_hbond_atom_site_label_H
    _geom_hbond_atom_site_label_A
    _geom_hbond_site_symmetry_A
    _geom_hbond_distance_DH
    _geom_hbond_distance_HA
    _geom_hbond_distance_DA
    _geom_hbond_angle_DHA
    _geom_hbond_publ_flag
    C20 H15 C2 3_756 0.95 2.99 3.760(3) 139.56 Y
    C20 H15 C3 3_756 0.95 2.86 3.493(3) 124.73 Y
