# Supplementary material for: 9,9′-Dibromo-9,9′-bifluorene
Source: Acta Crystallogr Sect E Struct Rep Online. 2008 Feb 6;64(Pt 3):o544. doi: 10.1107/S160053680800295X (PMC2960871; doi:10.1107/S160053680800295X)
Supplement: Supplementary file 2 [file e-64-0o544-Isup2.hkl]

# 
# h,k,l, Fc-squared, Fo-squared, sigma(Fo-squared) and status flag 
# 
data_I
_shelx_title ' br' 
_shelx_refln_list_code          4 
_shelx_F_calc_maximum      205.77 
_exptl_crystal_F_000       968.00 
_reflns_d_resolution_high  0.8408 
 
loop_ 
 _symmetry_equiv_pos_as_xyz 
 'x, y, z' 
 '-x+1/2, y+1/2, -z+1/2' 
 '-x, -y, -z' 
 'x-1/2, -y-1/2, z-1/2' 
 
_cell_length_a    12.7083 
_cell_length_b    12.0480 
_cell_length_c    12.7786 
_cell_angle_alpha  90.000 
_cell_angle_beta  102.534 
_cell_angle_gamma  90.000 
 
_shelx_F_squared_multiplier     1.000 
 
loop_ 
 _refln_index_h 
 _refln_index_k 
 _refln_index_l 
 _refln_F_squared_calc 
 _refln_F_squared_meas 
 _refln_F_squared_sigma 
 _refln_observed_status 
   2   0   0     1600.13     1724.40     46.76 o 
  10   0   0     5294.93     4475.77     97.53 o 
  12   0   0     5248.19     5446.08    179.87 o 
  14   0   0     3103.50     3610.30    120.24 o 
   2   1   0     6391.53     6027.87    141.07 o 
   3   1   0     1056.57      963.80     15.16 o 
   4   1   0     2311.97     2212.36     30.39 o 
   5   1   0     3117.08     2981.55     74.35 o 
   6   1   0     8401.35     8928.59    163.25 o 
   7   1   0     1175.30     1180.57     34.73 o 
   8   1   0     2673.00     2538.36     90.29 o 
   9   1   0     1272.56     1165.82     47.96 o 
  10   1   0     6541.45     6561.33    351.04 o 
  11   1   0       68.87       76.71      4.56 o 
  12   1   0     4128.30     4414.54    103.51 o 
  13   1   0      592.06      613.90     20.04 o 
  14   1   0      677.62      750.47     22.38 o 
   0   2   0     2835.88     3122.06    135.08 o 
   1   2   0        5.12       10.70      1.13 o 
   2   2   0     8828.15     8844.38    172.31 o 
   3   2   0     2757.03     2509.82     36.02 o 
   4   2   0     1859.09     1711.93     24.20 o 
   5   2   0        7.29       17.52      2.24 o 
   6   2   0      246.26      263.99      9.75 o 
   7   2   0     2331.79     2225.42     74.76 o 
   8   2   0     1126.36     1005.21     20.72 o 
   9   2   0      665.78      637.04     26.60 o 
  10   2   0      223.00      211.67      7.41 o 
  11   2   0       32.19       39.80      5.17 o 
  12   2   0      225.60      283.02     12.28 o 
  13   2   0       93.36       91.11      8.70 o 
  14   2   0       40.01       68.38      8.80 o 
   1   3   0     4676.29     4482.89     62.38 o 
   2   3   0     6233.96     7013.52    160.61 o 
   3   3   0     6099.75     5973.09    107.40 o 
   4   3   0       46.60       53.43      2.50 o 
   5   3   0    22386.18    19614.90    429.50 o 
   6   3   0     1873.16     1919.39     33.26 o 
   7   3   0      424.25      371.59      9.55 o 
   8   3   0       94.14      116.34      7.50 o 
   9   3   0    13981.43    14654.58    351.65 o 
  10   3   0      148.20      144.78      6.32 o 
  11   3   0       76.29       63.47      4.58 o 
  12   3   0        6.23       12.53      4.38 o 
  13   3   0     6082.52     6596.32    181.99 o 
  14   3   0      186.82      187.25     11.38 o 
   0   4   0     8685.62     9113.70    224.78 o 
   2   4   0      570.84      597.99     13.74 o 
   3   4   0    16020.47    15715.30    433.41 o 
   4   4   0     2905.85     2710.01     43.37 o 
   5   4   0     3352.66     3154.57     52.60 o 
   6   4   0      404.61      409.16      7.28 o 
   7   4   0    12359.38    12495.68    425.87 o 
   8   4   0     1700.35     1628.84     39.57 o 
   9   4   0      277.86      269.10      8.45 o 
  10   4   0      419.54      426.00     11.19 o 
  11   4   0     6362.32     6205.14    115.53 o 
  12   4   0       14.11       17.97      4.00 o 
  13   4   0       76.69       73.96      8.66 o 
  14   4   0      363.57      350.42     17.64 o 
   1   5   0       27.49       25.38      2.24 o 
   2   5   0       56.56       56.98      2.55 o 
   3   5   0     2227.97     2443.53     36.63 o 
   4   5   0     1026.23     1071.00     22.88 o 
   5   5   0       65.31       42.92      2.93 o 
   6   5   0     1129.31     1155.60     19.65 o 
   7   5   0        5.01       14.29      4.07 o 
   8   5   0       31.91       30.83      4.12 o 
   9   5   0       68.77       61.96      4.38 o 
  10   5   0        7.73       12.48      4.17 o 
  11   5   0      215.46      206.10      7.55 o 
  12   5   0       37.94       37.84      5.21 o 
  13   5   0      459.70      444.78     16.39 o 
   0   6   0    14885.26    14883.63    361.17 o 
   1   6   0        5.92       16.93      2.94 o 
   2   6   0     2545.38     2603.40     46.64 o 
   3   6   0     1650.28     1711.90     32.30 o 
   4   6   0     4896.23     4483.12     96.70 o 
   5   6   0       47.24       40.90      2.79 o 
   6   6   0     2283.86     2217.40     33.48 o 
   7   6   0      200.16      196.69      4.85 o 
   8   6   0     4663.84     4379.85     62.16 o 
   9   6   0       90.23       97.86      5.66 o 
  10   6   0      396.96      382.95     10.44 o 
  11   6   0      165.66      160.64      7.60 o 
  12   6   0      866.94      887.53     20.12 o 
  13   6   0      228.67      215.06      8.30 o 
   1   7   0      707.15      687.36     14.00 o 
   2   7   0    11476.06    11274.20    367.30 o 
   3   7   0       46.99       38.36      3.22 o 
   4   7   0     2630.56     2668.38     44.75 o 
   5   7   0     1138.21     1030.54     24.73 o 
   6   7   0    11880.49    12200.21    174.25 o 
   7   7   0       71.15       74.32      3.19 o 
   8   7   0     2809.39     2713.39     45.33 o 
   9   7   0     3245.00     3162.34     64.92 o 
  10   7   0     5417.32     5345.60    171.17 o 
  11   7   0       10.42       10.50      8.50 o 
  12   7   0     4141.50     4043.48     76.66 o 
   0   8   0     4940.42     4795.01    110.01 o 
   1   8   0     4624.42     4540.98     74.67 o 
   2   8   0     1147.90     1149.36     21.36 o 
   3   8   0     9418.10     9824.74    208.70 o 
   4   8   0     3623.13     3613.12     60.41 o 
   5   8   0      878.75      826.31     16.63 o 
   6   8   0      706.52      663.99     16.04 o 
   7   8   0     2492.98     2358.29     44.38 o 
   8   8   0     1519.97     1466.52     26.22 o 
   9   8   0     3208.60     3125.96     59.49 o 
  10   8   0      462.56      437.49     14.95 o 
  11   8   0     1474.98     1488.50     38.26 o 
  12   8   0      103.22      109.90      6.60 o 
   1   9   0      275.94      263.46      6.95 o 
   2   9   0      115.72      112.78      5.04 o 
   3   9   0     1444.38     1437.67     44.58 o 
   4   9   0        0.46        4.50      4.05 o 
   5   9   0       38.20       40.61      5.65 o 
   6   9   0      307.74      308.18     14.31 o 
   7   9   0       19.31       27.37      4.38 o 
   8   9   0       43.21       42.22      4.40 o 
   9   9   0      344.46      323.73     10.36 o 
  10   9   0      155.23      158.20      6.77 o 
  11   9   0        4.76        3.65      5.51 o 
   0  10   0      214.93      198.00      9.60 o 
   1  10   0     3418.96     3198.67     53.11 o 
   2  10   0      226.66      216.92      6.80 o 
   3  10   0     5454.95     5173.52    104.42 o 
   4  10   0     1023.08      961.93     25.34 o 
   5  10   0     1483.55     1418.22     42.14 o 
   6  10   0      614.72      585.95     14.90 o 
   7  10   0     9179.73     9259.77    147.65 o 
   8  10   0      872.19      859.18     20.22 o 
   9  10   0       15.31       27.80      6.32 o 
  10  10   0      130.34      123.74      6.80 o 
   1  11   0     3378.75     3223.81     53.93 o 
   2  11   0     4473.46     4388.92     72.53 o 
   3  11   0     1801.92     1715.16     30.85 o 
   4  11   0      303.17      281.01      7.99 o 
   5  11   0     5304.51     5322.57     98.99 o 
   6  11   0     2862.47     2720.59     78.15 o 
   7  11   0     1309.90     1308.48     24.22 o 
   8  11   0      531.87      495.70     14.15 o 
   9  11   0     1952.71     1972.86     40.37 o 
   0  12   0      445.13      439.73     15.26 o 
   1  12   0        8.57        8.31      4.12 o 
   2  12   0       42.09       49.34      5.31 o 
   3  12   0      124.51      120.72      9.83 o 
   4  12   0     1075.02     1033.35     21.98 o 
   5  12   0       54.10       50.99      5.31 o 
   6  12   0      119.62      112.22      6.44 o 
   7  12   0      156.84      147.83      7.84 o 
   8  12   0      600.28      594.21     15.89 o 
   1  13   0       45.35       44.90      5.62 o 
   2  13   0     4823.35     4566.92     74.78 o 
   3  13   0       24.47       30.62      5.37 o 
   4  13   0       87.49       83.79      5.81 o 
   5  13   0       46.64       50.15      5.49 o 
   6  13   0     1118.24     1080.55     21.68 o 
   0  14   0     1832.53     1768.50     72.18 o 
   1  14   0      819.45      803.23     16.34 o 
   2  14   0       27.66       29.00      5.84 o 
   3  14   0     1785.30     1666.80     29.62 o 
 -13   0   1      477.34      498.86     23.65 o 
 -11   0   1    19520.88    24196.56    781.78 o 
  -9   0   1     5858.02     5777.85    272.64 o 
  -7   0   1    19051.43    20971.89   1937.27 o 
  -5   0   1    16552.90    17207.93    923.11 o 
   5   0   1     3665.69     3576.16    146.35 o 
   7   0   1    15766.66    16523.29   1467.01 o 
   9   0   1      800.86      769.11     40.12 o 
  11   0   1    14958.29    16940.48    535.11 o 
  13   0   1      324.84      370.97     20.68 o 
 -14   1   1      227.68      262.96     23.51 o 
 -13   1   1     1774.09     1960.43     50.71 o 
 -12   1   1      574.16      573.94     17.89 o 
 -11   1   1      394.94      349.69     22.97 o 
 -10   1   1     1079.57     1010.97     57.73 o 
  -9   1   1     5228.87     5028.14    152.92 o 
  -8   1   1      214.52      206.53     10.27 o 
  -7   1   1     2918.43     2894.22     76.57 o 
  -6   1   1     3835.87     3793.44     71.58 o 
  -5   1   1    12591.22    12732.22    241.89 o 
  -4   1   1      409.11      373.85      7.29 o 
  -3   1   1    22732.95    18605.70    363.08 o 
  -2   1   1     2218.50     2104.98     27.89 o 
   1   1   1     2067.04     2195.70     50.89 o 
   2   1   1     6620.20     5989.42    160.53 o 
   3   1   1     1050.77      950.88     17.33 o 
   4   1   1       54.11       62.58      3.40 o 
   5   1   1     8213.07     7954.29    191.94 o 
   6   1   1     2812.51     2523.00     70.97 o 
   7   1   1     1761.98     1919.89     50.11 o 
   8   1   1      618.68      627.45     11.98 o 
   9   1   1     3602.75     3654.75     89.36 o 
  10   1   1     3146.38     3160.23     87.15 o 
  11   1   1       17.46       26.05      3.81 o 
  12   1   1       92.25      109.82      7.82 o 
  13   1   1      559.18      656.38     22.45 o 
  14   1   1      471.36      556.51     21.18 o 
 -14   2   1      111.58      128.38     18.03 o 
 -13   2   1      272.06      249.49     12.40 o 
 -12   2   1      954.60      893.10     57.20 o 
 -11   2   1       48.60       34.28      4.97 o 
 -10   2   1        7.69        9.53      5.98 o 
  -9   2   1      121.52      117.68      6.09 o 
  -8   2   1       26.79       23.11      2.56 o 
  -7   2   1     3158.53     3403.62     56.11 o 
  -6   2   1       14.57       16.19      2.21 o 
  -5   2   1     1694.83     1782.09     30.71 o 
  -4   2   1     1106.61      969.26     16.88 o 
  -3   2   1     1240.11     1157.64     29.45 o 
  -2   2   1     9251.65    10027.77    286.68 o 
  -1   2   1     3095.01     3307.12     68.01 o 
   0   2   1       13.34       39.62      2.96 o 
   1   2   1     1228.98     1258.73     25.77 o 
   2   2   1      541.98      523.09     13.36 o 
   3   2   1     5852.86     5998.35    102.25 o 
   4   2   1      637.80      625.91      8.19 o 
   5   2   1     3276.75     3121.88     45.24 o 
   6   2   1     3126.24     3006.72     53.20 o 
   7   2   1       49.28       53.36      4.12 o 
   8   2   1      417.88      406.14      8.97 o 
   9   2   1     2375.11     2415.75     47.55 o 
  10   2   1     3061.07     2975.06    115.95 o 
  11   2   1       76.02       64.44      5.23 o 
  12   2   1      619.75      635.78     20.58 o 
  13   2   1     1120.39     1129.73     55.28 o 
  14   2   1      219.16      212.44     11.74 o 
 -14   3   1     2228.38     2292.53    102.88 o 
 -13   3   1      236.64      230.63     11.59 o 
 -12   3   1     1449.43     1483.22     33.41 o 
 -11   3   1      301.12      307.26      9.13 o 
 -10   3   1     3538.37     3373.41     65.16 o 
  -9   3   1     1214.69     1145.16     24.80 o 
  -8   3   1      832.12      747.53     21.97 o 
  -7   3   1      990.25     1117.30     33.46 o 
  -6   3   1    19171.99    19126.14    691.81 o 
  -5   3   1     3526.74     3645.20     48.37 o 
  -4   3   1      546.41      589.50     12.08 o 
  -3   3   1      686.80      637.49     15.79 o 
  -1   3   1    21439.06    18680.72    563.48 o 
   0   3   1    14934.74    12275.68    322.24 o 
   1   3   1    10600.11    12299.16    261.36 o 
   2   3   1    30557.56    26191.30    831.05 o 
   3   3   1      345.78      337.32      9.09 o 
   4   3   1     5255.33     4772.91     57.67 o 
   5   3   1     1082.86     1218.04     15.89 o 
   6   3   1     9445.21     8871.31    359.82 o 
   7   3   1       76.80       64.52      4.39 o 
   8   3   1     9185.44     9156.46    177.05 o 
   9   3   1      781.77      759.75     17.37 o 
  10   3   1     3010.46     2885.11     55.61 o 
  11   3   1      391.17      355.13      9.46 o 
  12   3   1     2291.67     2323.19     60.90 o 
  13   3   1      154.56      180.71     13.75 o 
  14   3   1      297.52      331.10     13.57 o 
 -14   4   1     1266.16     1318.97     56.93 o 
 -13   4   1       43.09       42.45      7.30 o 
 -12   4   1     6975.07     7042.64    130.33 o 
 -11   4   1      911.20      849.70     18.64 o 
 -10   4   1      585.22      562.80     19.25 o 
  -9   4   1      533.91      499.75     12.58 o 
  -8   4   1    12614.09    12694.48    294.10 o 
  -7   4   1     3060.30     2855.67     65.39 o 
  -6   4   1     1110.70     1108.01     22.45 o 
  -5   4   1     1563.78     1471.24     29.86 o 
  -4   4   1    24609.98    19470.81    964.96 o 
  -3   4   1     2015.06     1854.38     29.02 o 
  -2   4   1     1078.63     1092.93     16.60 o 
  -1   4   1     5154.26     5494.18     66.05 o 
   0   4   1     6771.12     6604.82    113.92 o 
   1   4   1     2225.33     2490.57     52.56 o 
   2   4   1     4455.00     4327.41     58.59 o 
   3   4   1     1499.21     1360.05     20.75 o 
   4   4   1    12583.04    12438.49    197.50 o 
   5   4   1     1943.24     1912.28     26.57 o 
   6   4   1    10208.50    10208.00    291.67 o 
   7   4   1     3563.67     3391.14     64.33 o 
   8   4   1     5649.67     5396.48    122.02 o 
   9   4   1      739.10      689.14     15.98 o 
  10   4   1    13809.71    14221.55    256.02 o 
  11   4   1     3201.66     3040.18     58.26 o 
  12   4   1      220.76      235.88      7.88 o 
  13   4   1       54.81       55.88     12.02 o 
 -14   5   1      125.02      152.46      9.70 o 
 -13   5   1      117.84      144.65      8.52 o 
 -12   5   1       24.21       26.85      5.39 o 
 -11   5   1      499.70      434.53     16.22 o 
 -10   5   1      179.64      172.23      6.57 o 
  -9   5   1        9.08       16.61      4.41 o 
  -8   5   1      194.82      198.65     16.26 o 
  -7   5   1        1.97        5.83      1.61 o 
  -6   5   1      349.25      333.00      6.66 o 
  -5   5   1     2160.66     2185.17     38.35 o 
  -4   5   1     1624.74     1617.07     35.90 o 
  -3   5   1     1071.27     1116.79     22.29 o 
  -2   5   1     2378.13     2431.36     37.00 o 
  -1   5   1     4692.64     4714.26     62.86 o 
   0   5   1     1143.61     1062.31     18.53 o 
   1   5   1      218.16      219.26      4.51 o 
   2   5   1      427.35      462.20     10.36 o 
   3   5   1     3175.57     3105.63     51.04 o 
   4   5   1     1870.00     1628.21     25.50 o 
   5   5   1      284.87      272.16      5.78 o 
   6   5   1      214.84      193.56      5.14 o 
   7   5   1      304.23      281.91      6.30 o 
   8   5   1     1515.52     1452.26     29.39 o 
   9   5   1      264.77      264.38      7.97 o 
  10   5   1      624.99      607.16     14.60 o 
  11   5   1        8.54        9.00      5.49 o 
  12   5   1       51.85       70.65      5.49 o 
  13   5   1       26.59       30.59     14.63 o 
 -13   6   1       84.85       73.00      6.02 o 
 -12   6   1       17.72        8.83      5.62 o 
 -11   6   1     2025.51     1931.75     38.95 o 
 -10   6   1      412.59      427.30     11.61 o 
  -9   6   1     2605.70     2551.57     94.26 o 
  -8   6   1      133.17      136.34      3.42 o 
  -7   6   1     2889.62     2633.67     38.99 o 
  -6   6   1      648.80      653.21     15.50 o 
  -5   6   1     5125.66     5311.91     91.57 o 
  -4   6   1      423.50      533.60      9.90 o 
  -3   6   1     3938.52     3718.02     76.93 o 
  -2   6   1       17.05       35.04      3.51 o 
  -1   6   1     5578.25     5437.41     88.17 o 
   0   6   1     1076.32     1132.66     20.95 o 
   1   6   1     6056.73     6305.18    115.92 o 
   2   6   1      372.45      410.37     11.67 o 
   3   6   1    18024.43    18889.42    586.09 o 
   4   6   1     5429.68     5714.08    118.55 o 
   5   6   1       33.49       26.99      2.62 o 
   6   6   1      980.02      923.87     19.12 o 
   7   6   1     3423.87     3240.28     53.26 o 
   8   6   1      461.09      455.28     13.41 o 
   9   6   1       29.19       32.78      7.42 o 
  10   6   1      514.01      522.27     13.95 o 
  11   6   1     1494.93     1468.76     30.66 o 
  12   6   1      592.29      539.84     16.50 o 
  13   6   1      472.45      446.79     15.12 o 
 -13   7   1     2527.41     2600.01     82.01 o 
 -12   7   1      428.57      410.17     11.94 o 
 -11   7   1      726.27      672.63     15.76 o 
 -10   7   1      131.19      123.30      6.33 o 
  -9   7   1    11988.67    11719.69    213.88 o 
  -8   7   1     1847.65     1749.30     30.34 o 
  -7   7   1     4688.41     4495.34     93.33 o 
  -6   7   1     1687.47     1575.34     24.51 o 
  -5   7   1     8543.05     8413.84    134.02 o 
  -4   7   1       38.44       46.52      5.10 o 
  -3   7   1    13569.81    14667.92    331.63 o 
  -2   7   1      519.13      435.23     10.26 o 
  -1   7   1     6747.24     6731.84    108.74 o 
   0   7   1     1278.05     1248.66     22.84 o 
   1   7   1    20096.92    20801.97    632.25 o 
   2   7   1    13042.60    15205.23    396.84 o 
   3   7   1      849.73      753.88     15.58 o 
   4   7   1        9.23       14.90      3.40 o 
   5   7   1    13705.78    14195.32    223.86 o 
   6   7   1     1875.09     1774.99     54.59 o 
   7   7   1       24.51       31.37      3.36 o 
   8   7   1       12.04       14.82      2.79 o 
   9   7   1     7839.59     7776.74    142.86 o 
  10   7   1      122.56      116.38      8.74 o 
  11   7   1      327.47      287.88     14.04 o 
  12   7   1      142.26      131.28      6.66 o 
 -12   8   1      953.21      882.79     20.67 o 
 -11   8   1      730.47      726.05     16.99 o 
 -10   8   1      240.21      231.10      9.06 o 
  -9   8   1     1584.57     1547.86     32.17 o 
  -8   8   1     6034.56     5787.34     93.96 o 
  -7   8   1     1422.95     1349.66     39.75 o 
  -6   8   1      253.68      246.14      6.89 o 
  -5   8   1     1687.35     1626.48     33.27 o 
  -4   8   1     5608.56     5449.36    117.14 o 
  -3   8   1      195.13      183.37      5.92 o 
  -2   8   1      293.71      307.86      8.18 o 
  -1   8   1     3376.02     3284.34     55.34 o 
   0   8   1     5097.58     4909.39     80.66 o 
   1   8   1      150.55      164.10      5.43 o 
   2   8   1     1401.71     1415.77     26.07 o 
   3   8   1     8397.80     8757.82    231.58 o 
   4   8   1     6578.11     6674.06    107.88 o 
   5   8   1      135.35      125.21      5.06 o 
   6   8   1      150.77      146.18      5.38 o 
   7   8   1     4506.74     4436.63     72.43 o 
   8   8   1     3568.93     3494.80     58.66 o 
   9   8   1       92.13       85.11      5.56 o 
  10   8   1      241.18      234.51      8.64 o 
  11   8   1      945.60      905.35     24.30 o 
 -11   9   1       19.85       24.12      5.86 o 
 -10   9   1      331.43      334.62     14.45 o 
  -9   9   1       66.74       57.10      8.15 o 
  -8   9   1      299.75      282.73      8.05 o 
  -7   9   1      173.24      184.60      6.94 o 
  -6   9   1      498.49      491.69     14.07 o 
  -5   9   1       72.24       72.49      4.34 o 
  -4   9   1      270.27      287.36      7.78 o 
  -3   9   1      132.29      152.61      5.43 o 
  -2   9   1      764.51      739.27     15.21 o 
  -1   9   1     1882.29     1851.50     32.87 o 
   0   9   1      522.77      500.18     11.22 o 
   1   9   1      222.23      227.97      6.72 o 
   2   9   1       43.70       70.79      8.11 o 
   3   9   1     2118.33     1943.96     37.13 o 
   4   9   1       13.45       14.61      4.26 o 
   5   9   1       88.31       87.66      5.84 o 
   6   9   1        1.18        6.19      3.97 o 
   7   9   1      573.86      544.38     16.65 o 
   8   9   1      301.17      278.24      8.94 o 
   9   9   1      218.16      227.91      8.58 o 
  10   9   1       42.76       56.52      7.09 o 
  11   9   1      468.82      483.01     31.79 o 
 -10  10   1     1261.70     1189.33     44.19 o 
  -9  10   1      563.79      550.31     19.38 o 
  -8  10   1     1526.28     1504.42     31.68 o 
  -7  10   1     1162.76     1147.59     21.73 o 
  -6  10   1       91.96       93.33      5.04 o 
  -5  10   1      531.83      540.92     21.42 o 
  -4  10   1     7380.69     7123.22    168.79 o 
  -3  10   1     1081.23     1095.96     20.71 o 
  -2  10   1      318.16      312.06      8.28 o 
  -1  10   1       80.21       80.50      4.79 o 
   0  10   1     9351.56     9389.13    149.22 o 
   1  10   1      251.93      243.58      6.70 o 
   2  10   1      816.11      775.16     15.97 o 
   3  10   1      127.96      143.58     12.65 o 
   4  10   1     8795.81     8634.70    208.66 o 
   5  10   1      137.58      127.04      5.48 o 
   6  10   1     2911.24     2860.32     48.62 o 
   7  10   1      798.69      735.40     14.86 o 
   8  10   1     2960.85     2960.91     57.41 o 
   9  10   1      585.78      569.70     14.81 o 
  10  10   1     1386.02     1396.70     29.48 o 
  -9  11   1     1025.09     1025.86     23.85 o 
  -8  11   1      372.95      368.26     10.75 o 
  -7  11   1       32.23       40.50      4.90 o 
  -6  11   1     4173.77     4206.98     87.10 o 
  -5  11   1     3027.21     2971.37     50.55 o 
  -4  11   1        0.58        3.97      4.79 o 
  -3  11   1     1799.24     1695.20     30.54 o 
  -2  11   1     6594.74     6393.29    103.91 o 
  -1  11   1     1469.23     1393.38     25.90 o 
   0  11   1      351.25      333.30     10.89 o 
   1  11   1     4122.73     3855.81     74.21 o 
   2  11   1     3091.28     3041.48     51.11 o 
   3  11   1     1378.29     1311.58     29.12 o 
   4  11   1     1038.63     1002.90     35.40 o 
   5  11   1     3011.99     3020.29     51.28 o 
   6  11   1     2458.21     2475.07     43.13 o 
   7  11   1      168.37      155.24      6.55 o 
   8  11   1      842.65      835.97     20.25 o 
   9  11   1      653.05      666.61     17.30 o 
  -8  12   1      507.83      480.68     13.60 o 
  -7  12   1      819.76      792.59     19.73 o 
  -6  12   1        2.42        5.79      4.29 o 
  -5  12   1      139.13      145.82      5.75 o 
  -4  12   1       52.94       47.59      4.97 o 
  -3  12   1      268.64      263.31      8.41 o 
  -2  12   1      137.80      132.44      6.07 o 
  -1  12   1      556.36      529.12     11.80 o 
   0  12   1      118.38      109.03      5.69 o 
   1  12   1      324.96      306.68      8.62 o 
   2  12   1      218.67      209.84      7.22 o 
   3  12   1      275.09      284.00      8.05 o 
   4  12   1      106.40       96.31      5.66 o 
   5  12   1      411.17      395.54     16.53 o 
   6  12   1       89.58       92.02      6.16 o 
   7  12   1     1347.96     1316.63     29.11 o 
  -6  13   1      270.56      254.17      8.49 o 
  -5  13   1      745.46      711.65     15.01 o 
  -4  13   1       26.30       27.70      4.93 o 
  -3  13   1      742.36      675.05     14.77 o 
  -2  13   1      550.84      511.96     12.03 o 
  -1  13   1     1295.74     1193.30     22.22 o 
   0  13   1      670.52      618.03     13.39 o 
   1  13   1     1505.75     1440.73     26.30 o 
   2  13   1        3.93        0.59      5.19 o 
   3  13   1      220.16      195.90      7.44 o 
   4  13   1     1278.71     1164.49     25.25 o 
   5  13   1      459.61      495.08     11.83 o 
  -3  14   1     1711.80     1591.80     29.37 o 
  -2  14   1      280.11      257.72      8.06 o 
  -1  14   1     1492.88     1429.06     26.82 o 
   0  14   1     2570.80     2356.65     40.37 o 
   1  14   1     1422.95     1344.20     27.15 o 
   2  14   1      784.02      734.54     15.73 o 
 -14   0   2     1368.45     1640.91     60.88 o 
 -12   0   2     9357.00     9821.34    312.68 o 
 -10   0   2     2308.75     2297.51     60.33 o 
  -8   0   2    16655.14    17270.15    806.76 o 
  -6   0   2     1092.30     1202.93     27.55 o 
  -4   0   2    25283.33    20283.70    722.40 o 
  -2   0   2     1202.52     1142.72     39.82 o 
   4   0   2    12601.20    11030.05    566.56 o 
   8   0   2     2882.49     2871.04    188.58 o 
  10   0   2     4322.66     4354.29    238.01 o 
  12   0   2      138.33      189.52     14.26 o 
  14   0   2     3734.67     4465.33    149.61 o 
 -15   1   2        0.41       14.19      9.48 o 
 -14   1   2     1274.02     1419.95     38.48 o 
 -13   1   2      877.18      905.47     33.97 o 
 -12   1   2      307.85      274.59     13.48 o 
 -11   1   2      112.63      100.01      8.54 o 
 -10   1   2     1831.47     1795.38     68.98 o 
  -9   1   2     2519.11     2507.50     77.51 o 
  -8   1   2      161.48      132.20      4.85 o 
  -7   1   2       74.23       72.27      2.29 o 
  -6   1   2    19404.40    21164.53    447.20 o 
  -5   1   2     4593.51     4533.50    104.86 o 
  -4   1   2     6512.51     6500.17    119.26 o 
  -3   1   2     2196.46     2105.18     39.60 o 
  -2   1   2     6210.75     6169.50    136.98 o 
  -1   1   2       54.44       55.86      1.83 o 
   0   1   2     5557.60     6183.81    147.61 o 
   1   1   2     4035.50     4359.35     61.04 o 
   2   1   2     3516.05     3654.97     68.48 o 
   3   1   2     5830.43     5921.91    180.40 o 
   4   1   2     9063.29     9295.75    286.64 o 
   5   1   2     9325.40     9582.04    185.00 o 
   6   1   2      146.39      200.62      6.93 o 
   7   1   2     3319.49     3219.96     86.18 o 
   8   1   2     5482.77     5114.26    144.73 o 
   9   1   2     1999.02     1872.58     75.59 o 
  10   1   2        5.51       10.07      3.67 o 
  11   1   2      332.20      345.24     22.74 o 
  12   1   2     1515.84     1685.47     43.44 o 
  13   1   2     1215.46     1410.80     39.63 o 
  14   1   2      206.68      207.37     10.17 o 
 -14   2   2       62.63       73.24      7.89 o 
 -13   2   2       82.08       81.69      8.90 o 
 -12   2   2      245.15      249.90     17.83 o 
 -11   2   2      620.08      578.44     26.51 o 
 -10   2   2     1010.18      970.33     21.35 o 
  -9   2   2      771.30      750.18     17.59 o 
  -8   2   2      474.92      524.68     11.05 o 
  -7   2   2       97.53      109.78      2.47 o 
  -6   2   2     5927.37     6340.17     81.94 o 
  -5   2   2      232.49      158.55      3.69 o 
  -4   2   2     1847.64     1718.19     20.41 o 
  -3   2   2     1378.25     1245.87     31.13 o 
  -1   2   2     1939.27     2130.59     34.88 o 
   0   2   2     1874.30     2151.34     47.55 o 
   1   2   2    11576.55    11114.04    178.53 o 
   2   2   2     3131.76     3216.98     64.22 o 
   3   2   2      159.49      151.21      4.33 o 
   4   2   2      953.78      774.83     14.35 o 
   5   2   2     2593.96     2364.41     36.41 o 
   6   2   2      372.79      317.51     10.11 o 
   7   2   2      908.85      860.03     23.60 o 
   8   2   2     6012.10     6052.71     95.45 o 
   9   2   2     2337.05     2312.19     50.58 o 
  10   2   2        8.58       12.18      4.66 o 
  11   2   2      181.11      174.05     11.91 o 
  12   2   2     1020.24     1094.23     30.07 o 
  13   2   2      705.44      736.89     25.41 o 
  14   2   2       97.06      108.50      9.15 o 
 -14   3   2        1.46       -3.06      8.11 o 
 -13   3   2     5003.77     5193.00    353.00 o 
 -12   3   2      393.86      403.01     16.67 o 
 -11   3   2     2342.60     2252.32     44.91 o 
 -10   3   2      309.53      318.77      9.60 o 
  -9   3   2     2926.81     2822.39     63.75 o 
  -8   3   2      862.62      876.16     19.29 o 
  -7   3   2    14635.28    16438.12    513.13 o 
  -6   3   2      475.82      552.47     14.84 o 
  -5   3   2     4328.47     3927.07     82.38 o 
  -4   3   2      385.07      340.03      6.17 o 
  -3   3   2    34102.59    28606.57    640.79 o 
  -2   3   2      548.69      538.17     11.27 o 
  -1   3   2    27564.18    21292.50    703.77 o 
   0   3   2     4984.92     5701.45    138.77 o 
   2   3   2     1752.95     1763.93     44.15 o 
   3   3   2       72.39       80.77      3.19 o 
   4   3   2      632.33      574.31     13.59 o 
   5   3   2    11863.11    10821.28    264.06 o 
   6   3   2     4053.72     3781.26     68.89 o 
   7   3   2      231.16      187.18      5.88 o 
   8   3   2       43.83       40.74      4.05 o 
   9   3   2     5129.95     4894.75    111.63 o 
  10   3   2      304.68      299.93     12.42 o 
  11   3   2     1533.89     1545.42     31.70 o 
  12   3   2      252.16      231.31     11.25 o 
  13   3   2     2301.70     2485.14     87.57 o 
 -14   4   2      187.59      201.21     10.87 o 
 -13   4   2      495.35      473.45     24.00 o 
 -12   4   2     1828.46     1729.85     35.49 o 
 -11   4   2     4608.43     4576.18    116.64 o 
 -10   4   2     1366.30     1352.93     29.47 o 
  -9   4   2     6165.37     5783.12    119.96 o 
  -8   4   2      541.29      487.96     15.95 o 
  -7   4   2     2539.57     2202.49     32.54 o 
  -6   4   2       15.84        9.98      1.68 o 
  -5   4   2    15428.67    16249.45    696.50 o 
  -4   4   2     5079.51     4881.04    173.28 o 
  -3   4   2     2758.43     2768.22     68.76 o 
  -2   4   2     1109.40     1242.01     26.51 o 
  -1   4   2    33359.60    25826.44   1567.29 o 
   0   4   2    14650.44    14268.02    424.38 o 
   1   4   2     4245.55     4680.76     86.34 o 
   2   4   2     1334.13     1309.90     26.32 o 
   3   4   2    27045.56    21594.10    693.18 o 
   4   4   2     2781.17     2622.83     51.68 o 
   5   4   2     1911.16     1942.76     30.52 o 
   6   4   2      799.79      685.85     11.64 o 
   7   4   2    19703.45    19398.21    812.23 o 
   8   4   2      862.58      809.12     19.42 o 
   9   4   2      797.54      715.59     16.58 o 
  10   4   2     2478.02     2306.40     44.41 o 
  11   4   2     2427.67     2463.77     48.45 o 
  12   4   2      993.77      892.06     34.26 o 
  13   4   2     1785.37     1684.49     43.55 o 
 -14   5   2        4.46       10.98      7.85 o 
 -13   5   2       39.58       51.84      8.20 o 
 -12   5   2      351.85      364.53     10.87 o 
 -11   5   2      986.91      944.23     21.02 o 
 -10   5   2      797.85      753.55     22.13 o 
  -9   5   2        5.51       15.88      5.94 o 
  -8   5   2       13.82       17.16      2.28 o 
  -7   5   2     2028.86     1896.07     28.57 o 
  -6   5   2      413.50      349.44      8.43 o 
  -5   5   2     1039.88      960.80     19.59 o 
  -4   5   2      390.15      377.09     13.58 o 
  -3   5   2      696.59      611.61     22.30 o 
  -2   5   2     3424.01     3532.83     65.28 o 
  -1   5   2     1143.42     1060.28     22.05 o 
   0   5   2       14.14       16.84      4.73 o 
   1   5   2     1234.93     1177.72     22.46 o 
   2   5   2     8970.00     9463.42    141.48 o 
   3   5   2     4262.53     4033.15     54.07 o 
   4   5   2      306.07      302.11      8.08 o 
   5   5   2        2.55        9.82      2.24 o 
   6   5   2     2207.87     2017.18     49.58 o 
   7   5   2     4675.40     4418.34     70.99 o 
   8   5   2      251.73      262.65      8.72 o 
   9   5   2       13.47       28.06      4.77 o 
  10   5   2     2244.97     2004.90     39.46 o 
  11   5   2     1515.07     1441.68     30.37 o 
  12   5   2      237.60      264.82      8.34 o 
  13   5   2       80.44       87.42      8.05 o 
 -13   6   2       33.47       48.70      5.74 o 
 -12   6   2     3213.38     3177.82     60.87 o 
 -11   6   2      465.15      459.10     12.36 o 
 -10   6   2       15.23       22.53      5.20 o 
  -9   6   2       51.18       52.15      5.15 o 
  -8   6   2     8006.05     7867.97    111.35 o 
  -7   6   2     2038.39     1963.80     29.56 o 
  -6   6   2     1042.16     1037.02     17.09 o 
  -5   6   2        1.85        6.11      2.33 o 
  -4   6   2    12425.06    13645.45    467.44 o 
  -3   6   2     3047.23     3077.85     52.62 o 
  -2   6   2      221.99      164.72      5.09 o 
  -1   6   2      116.23      111.73      4.01 o 
   0   6   2     4401.25     4286.56     70.29 o 
   1   6   2     9405.95    10258.20    160.96 o 
   2   6   2     1416.21     1258.61     39.65 o 
   3   6   2       43.51       73.63      4.47 o 
   4   6   2     3444.42     3512.86     86.36 o 
   5   6   2     5994.43     5937.12    143.62 o 
   6   6   2     4420.52     4223.72     80.30 o 
   7   6   2      183.43      165.73      8.09 o 
   8   6   2      595.06      550.62     13.53 o 
   9   6   2     2724.25     2692.89     52.10 o 
  10   6   2     1236.46     1197.15     27.52 o 
  11   6   2      510.77      483.15     12.45 o 
  12   6   2      138.43      108.70      5.98 o 
 -13   7   2       76.40       91.35      9.58 o 
 -12   7   2      439.21      446.13     12.09 o 
 -11   7   2      216.45      222.88      8.11 o 
 -10   7   2     6987.51     7149.98    197.88 o 
  -9   7   2     2513.48     2382.68     57.26 o 
  -8   7   2      359.51      351.22     10.13 o 
  -7   7   2     2215.42     2178.61     33.50 o 
  -6   7   2    15263.58    15696.07    247.00 o 
  -5   7   2      872.85      857.41     20.34 o 
  -4   7   2     1732.77     1775.50     31.20 o 
  -3   7   2      678.08      593.47     12.62 o 
  -2   7   2    14709.55    15906.99    426.84 o 
  -1   7   2      411.40      405.27      9.21 o 
   0   7   2     7849.69     7992.34    135.38 o 
   1   7   2      126.10      101.20      5.33 o 
   2   7   2    20981.57    23723.11   1035.54 o 
   3   7   2     1062.37     1150.71     21.77 o 
   4   7   2     7881.93     7669.92    172.17 o 
   5   7   2     1153.32     1045.26     19.36 o 
   6   7   2     5653.08     5691.58     91.59 o 
   7   7   2       50.02       49.97      3.72 o 
   8   7   2     4901.55     4829.22     77.22 o 
   9   7   2       11.75       17.27      4.54 o 
  10   7   2      553.26      546.11     17.59 o 
  11   7   2      277.99      269.16      8.67 o 
  12   7   2     2462.91     2377.91     51.43 o 
 -12   8   2     1085.31     1007.24     22.06 o 
 -11   8   2     1737.27     1718.69     46.85 o 
 -10   8   2      102.06      106.81      7.38 o 
  -9   8   2      157.36      168.24      7.17 o 
  -8   8   2     4052.55     3912.87     66.13 o 
  -7   8   2     2775.50     2665.42     45.35 o 
  -6   8   2      735.99      725.75     14.50 o 
  -5   8   2     1259.19     1234.87     22.49 o 
  -4   8   2     1540.34     1463.53     26.34 o 
  -3   8   2     4989.38     4966.55     81.89 o 
  -2   8   2     3142.22     3031.73     51.50 o 
  -1   8   2     4482.17     4575.64     78.10 o 
   0   8   2     1055.75     1035.32     20.24 o 
   1   8   2     5223.51     5244.09     85.53 o 
   2   8   2     4962.04     4877.68     79.41 o 
   3   8   2     3473.79     3503.65     62.94 o 
   4   8   2      178.15      195.70      6.40 o 
   5   8   2      187.81      167.40      7.35 o 
   6   8   2     3815.64     3724.65     61.57 o 
   7   8   2     1092.50     1038.92     22.63 o 
   8   8   2       17.85       20.23      3.40 o 
   9   8   2        1.27        7.17      5.01 o 
  10   8   2      889.68      887.63     20.56 o 
  11   8   2      432.25      392.46     17.27 o 
 -11   9   2      301.38      312.51     10.70 o 
 -10   9   2      133.05      114.70      7.78 o 
  -9   9   2     1143.52     1094.17     24.04 o 
  -8   9   2      633.68      626.80     13.46 o 
  -7   9   2      253.49      234.00     12.33 o 
  -6   9   2      605.02      602.66     13.25 o 
  -5   9   2      206.70      212.31      6.52 o 
  -4   9   2     1758.81     1690.33     30.10 o 
  -3   9   2     1413.43     1363.94     25.11 o 
  -2   9   2     1220.81     1198.98     22.08 o 
  -1   9   2       25.66       37.44      4.26 o 
   0   9   2     1473.98     1372.96     25.51 o 
   1   9   2     1077.81     1028.33     19.52 o 
   2   9   2      524.78      506.70     11.13 o 
   3   9   2     3204.47     3177.24     53.31 o 
   4   9   2     1038.78      992.34     18.39 o 
   5   9   2     1152.59     1093.43     20.36 o 
   6   9   2     2135.25     2030.43     35.69 o 
   7   9   2        7.18       11.29      3.92 o 
   8   9   2       25.99       22.73      5.36 o 
   9   9   2      116.37      120.53      6.65 o 
  10   9   2     1690.54     1665.64     36.38 o 
 -10  10   2        9.08       14.67      8.14 o 
  -9  10   2     1306.45     1247.58     30.12 o 
  -8  10   2       38.87       46.92      4.59 o 
  -7  10   2     2716.19     2711.70     46.85 o 
  -6  10   2      251.28      258.32      7.30 o 
  -5  10   2     4768.51     4674.82     79.19 o 
  -4  10   2        4.35        2.34      4.45 o 
  -3  10   2     2419.05     2348.50     40.73 o 
  -2  10   2      831.98      793.16     16.11 o 
  -1  10   2     4874.45     4606.58     75.65 o 
   0  10   2       94.18       91.51      5.01 o 
   1  10   2      938.50      877.55     16.99 o 
   2  10   2     4615.20     4570.72    104.61 o 
   3  10   2     1536.74     1524.26     27.74 o 
   4  10   2      109.33      100.04      5.16 o 
   5  10   2       21.31       32.25      4.54 o 
   6  10   2     1195.66     1144.26     21.42 o 
   7  10   2     3782.18     3751.67     85.94 o 
   8  10   2      267.53      267.81      9.20 o 
   9  10   2      893.28      822.59     24.28 o 
  -9  11   2      698.52      711.38     17.73 o 
  -8  11   2        7.08        8.52      6.00 o 
  -7  11   2     1028.97     1033.98     27.10 o 
  -6  11   2     2576.86     2630.83     44.99 o 
  -5  11   2     1950.60     1918.42     38.00 o 
  -4  11   2      133.19      125.46      5.55 o 
  -3  11   2     2990.01     2909.91     49.47 o 
  -2  11   2     1264.80     1209.41     22.64 o 
  -1  11   2       39.96       42.77      4.51 o 
   0  11   2      494.30      445.38     10.60 o 
   1  11   2     5426.52     5241.24     85.98 o 
   2  11   2     2516.97     2487.37     43.02 o 
   3  11   2       40.73       46.89      4.70 o 
   4  11   2     1473.34     1370.41     31.33 o 
   5  11   2     2777.47     2702.15     69.70 o 
   6  11   2     1291.63     1239.59     23.66 o 
   7  11   2      180.99      176.73      7.71 o 
   8  11   2      320.43      308.21      9.94 o 
  -8  12   2      496.96      509.65     14.09 o 
  -7  12   2       18.57       26.98      5.14 o 
  -6  12   2      409.33      394.15     12.56 o 
  -5  12   2      188.80      194.62      6.91 o 
  -4  12   2      459.68      474.17     13.28 o 
  -3  12   2      868.43      836.05     17.13 o 
  -2  12   2       62.97       57.05      5.47 o 
  -1  12   2      428.97      403.80      9.60 o 
   0  12   2      766.21      722.22     15.15 o 
   1  12   2      699.16      668.75     14.55 o 
   2  12   2      834.10      784.53     16.20 o 
   3  12   2       32.21       37.47      5.10 o 
   4  12   2       69.53       86.57      5.68 o 
   5  12   2      388.53      396.67     15.50 o 
   6  12   2      889.08      818.94     17.27 o 
   7  12   2      253.72      235.88     13.28 o 
  -6  13   2      880.79      859.35     17.73 o 
  -5  13   2      144.51      146.34      8.18 o 
  -4  13   2       60.07       62.50      5.45 o 
  -3  13   2      566.32      510.60     11.85 o 
  -2  13   2      830.26      776.98     16.30 o 
  -1  13   2      780.76      756.48     15.90 o 
   0  13   2      577.05      545.47     12.44 o 
   1  13   2        1.42        0.44      5.09 o 
   2  13   2      386.38      377.95     11.13 o 
   3  13   2      247.96      259.48      8.34 o 
   4  13   2     1968.90     1780.58     32.79 o 
   5  13   2       26.73       24.15      5.29 o 
  -2  14   2      184.60      196.52      9.17 o 
  -1  14   2     2333.65     2233.59     39.88 o 
   0  14   2     2563.56     2478.37     42.90 o 
   1  14   2      221.98      187.43      6.95 o 
   2  14   2       23.04       27.60      5.69 o 
 -15   0   3     2591.61     2765.88     94.28 o 
 -13   0   3     2359.41     2449.98     84.29 o 
 -11   0   3      370.53      392.14     36.78 o 
  -9   0   3    17319.05    20067.12    687.22 o 
  -7   0   3     2340.62     2110.99    104.50 o 
  -5   0   3    42340.28    32846.50   1043.56 o 
  -3   0   3     3184.05     3240.28    145.08 o 
   1   0   3      298.09      304.04      6.32 o 
   3   0   3    10472.16    11273.72    501.65 o 
   5   0   3     1020.85      929.09     54.10 o 
   7   0   3     7967.28     7360.15    167.82 o 
   9   0   3     3215.83     2840.31    191.06 o 
  11   0   3      572.06      664.01     30.49 o 
  13   0   3     2531.06     2822.01     98.91 o 
 -15   1   3      848.70     1006.10     29.16 o 
 -14   1   3      334.29      387.60     14.08 o 
 -13   1   3      781.09      787.05     25.22 o 
 -12   1   3      211.54      198.86     23.69 o 
 -11   1   3     1442.33     1524.77     62.79 o 
 -10   1   3     3702.33     3761.71     67.38 o 
  -9   1   3      238.18      233.57      5.03 o 
  -8   1   3     4454.55     4418.01     90.29 o 
  -7   1   3     4645.91     4495.62     88.09 o 
  -6   1   3     7667.50     8479.83    237.04 o 
  -5   1   3      422.06      502.80     17.40 o 
  -4   1   3     2061.98     1971.85     56.39 o 
  -3   1   3    10099.70    10474.69    224.13 o 
  -2   1   3    15177.05    13590.85    245.51 o 
  -1   1   3     2725.99     2826.80     45.34 o 
   0   1   3     5200.37     5537.92    132.66 o 
   1   1   3     4960.40     5085.11     96.86 o 
   2   1   3     6312.94     6597.81    109.13 o 
   3   1   3    10727.06    10468.31    180.16 o 
   4   1   3      847.57      916.19     28.24 o 
   5   1   3     4482.15     4827.33    115.77 o 
   6   1   3     7038.13     7163.35    206.41 o 
   7   1   3     4543.32     4508.22    177.86 o 
   8   1   3      437.83      401.61     18.91 o 
   9   1   3     1257.75     1304.08     37.24 o 
  10   1   3     2557.49     2552.79    145.93 o 
  11   1   3     2465.37     2650.64     65.60 o 
  12   1   3      635.18      699.49     22.66 o 
  13   1   3       62.82       90.35      7.99 o 
 -14   2   3      178.77      173.90     17.68 o 
 -13   2   3      949.70      928.30     27.47 o 
 -12   2   3       54.95       61.75     15.73 o 
 -11   2   3     1334.06     1261.86     60.20 o 
 -10   2   3      887.95      851.53     23.46 o 
  -9   2   3      228.06      245.29      5.00 o 
  -8   2   3       23.12       31.05      1.91 o 
  -7   2   3     7113.76     7044.34     91.30 o 
  -6   2   3     3880.95     3730.79     83.32 o 
  -5   2   3      567.33      574.70     12.47 o 
  -4   2   3      175.85      185.62      4.31 o 
  -3   2   3     9226.63     9231.63    276.47 o 
  -2   2   3     8105.82     7839.01    138.56 o 
  -1   2   3      873.87      892.34     27.42 o 
   0   2   3    13026.21    12174.48    289.40 o 
   1   2   3    21078.91    17151.12    294.17 o 
   2   2   3     5976.59     6519.07    147.14 o 
   3   2   3     6193.46     6730.95    185.64 o 
   4   2   3     6404.11     6716.80    188.49 o 
   5   2   3     4532.31     3949.61     88.48 o 
   6   2   3     2556.76     2483.06     46.87 o 
   7   2   3     3164.36     3157.72     51.10 o 
   8   2   3     1172.78     1069.82     44.32 o 
   9   2   3     4353.27     4250.89    148.51 o 
  10   2   3      525.69      563.83     28.58 o 
  11   2   3     2175.46     2246.89    118.72 o 
  12   2   3     1567.02     1608.12     83.90 o 
  13   2   3      737.67      869.76     26.61 o 
 -14   3   3     4103.93     4227.76    230.00 o 
 -13   3   3       35.27       41.36     10.80 o 
 -12   3   3        0.34        5.00      4.69 o 
 -11   3   3        5.91       11.61      5.89 o 
 -10   3   3    11548.04    11830.75    237.64 o 
  -9   3   3      721.16      690.94     16.31 o 
  -8   3   3     1421.70     1498.92     26.47 o 
  -7   3   3      604.23      617.05     14.85 o 
  -6   3   3     8409.00     8165.53    115.77 o 
  -5   3   3       87.52       69.26      2.50 o 
  -4   3   3     3129.86     2876.52     71.63 o 
  -3   3   3        1.47       10.91      2.15 o 
  -2   3   3    30166.26    26082.13    926.66 o 
  -1   3   3      325.83      419.53     15.09 o 
   0   3   3     4800.03     4904.47    102.59 o 
   1   3   3      709.79      765.61     23.16 o 
   2   3   3     7329.88     7961.46    239.64 o 
   3   3   3     5206.95     5454.91    138.00 o 
   4   3   3    15936.29    14660.73    204.53 o 
   5   3   3     1613.51     1624.14     36.74 o 
   6   3   3      103.50       91.65      3.30 o 
   7   3   3     1763.86     1755.59     29.50 o 
   8   3   3     5769.08     5659.57     89.54 o 
   9   3   3      130.91      120.38      7.90 o 
  10   3   3        3.00       11.55      4.04 o 
  11   3   3        6.60       11.38      5.62 o 
  12   3   3     3334.92     3430.65     80.84 o 
  13   3   3      928.49      918.22     26.62 o 
 -14   4   3      199.53      202.44     18.12 o 
 -13   4   3       36.14       35.39      5.40 o 
 -12   4   3     2722.08     2655.86     51.92 o 
 -11   4   3     1505.01     1460.92     30.80 o 
 -10   4   3     2313.81     2239.59     49.29 o 
  -9   4   3       43.43       45.54      4.98 o 
  -8   4   3     9459.80     9555.53    212.11 o 
  -7   4   3      566.37      455.95     12.43 o 
  -6   4   3     5884.98     5920.82    133.56 o 
  -5   4   3     1415.99     1334.95     25.85 o 
  -4   4   3    17492.16    17390.63    864.73 o 
  -3   4   3      116.43       89.42      4.98 o 
  -2   4   3    15523.45    17556.64    467.76 o 
  -1   4   3    15491.38    16182.72    590.62 o 
   0   4   3     1920.21     1806.58     43.15 o 
   1   4   3     6633.89     7101.31    225.80 o 
   2   4   3    16206.86    14799.48    470.50 o 
   3   4   3     1878.15     1618.90     56.52 o 
   4   4   3      606.99      575.42     10.51 o 
   5   4   3     1506.62     1534.73     23.68 o 
   6   4   3     9314.57     9122.86    128.41 o 
   7   4   3     2025.71     1803.39     51.37 o 
   8   4   3      455.28      459.03     10.89 o 
   9   4   3      113.32      114.46      5.42 o 
  10   4   3     5092.16     4763.67     89.78 o 
  11   4   3     1527.89     1470.45     34.59 o 
  12   4   3      149.32      142.98      8.51 o 
  13   4   3       10.44        9.48      7.41 o 
 -14   5   3      276.93      277.28     16.23 o 
 -13   5   3      554.69      521.71     13.48 o 
 -12   5   3     1202.76     1197.29     26.02 o 
 -11   5   3      123.19      121.21      6.26 o 
 -10   5   3      544.28      558.45     14.37 o 
  -9   5   3     1567.07     1524.55     22.82 o 
  -8   5   3     3911.44     3889.87     56.28 o 
  -7   5   3       66.24       61.70      3.16 o 
  -6   5   3      129.10      137.44      3.86 o 
  -5   5   3     1226.09     1108.57     20.17 o 
  -4   5   3     1651.34     1397.47     44.47 o 
  -3   5   3      839.39      899.92     15.53 o 
  -2   5   3       10.91       16.09      2.34 o 
  -1   5   3     8456.13     9114.48    249.62 o 
   0   5   3    13804.11    16162.42    333.17 o 
   1   5   3     2700.33     2759.10     68.97 o 
   2   5   3      488.73      351.83      9.45 o 
   3   5   3      341.93      248.73      7.47 o 
   4   5   3     3495.46     3453.31     69.80 o 
   5   5   3     1011.92      941.01     31.73 o 
   6   5   3     2202.39     2063.27     43.58 o 
   7   5   3      945.74      922.81     16.76 o 
   8   5   3       99.60       92.99      3.42 o 
   9   5   3     2848.58     2772.13     53.86 o 
  10   5   3     2530.00     2400.35     46.01 o 
  11   5   3     1028.75      951.22     21.48 o 
  12   5   3       86.91       79.50      7.01 o 
 -13   6   3      525.77      476.14     13.19 o 
 -12   6   3      140.35      127.20      8.38 o 
 -11   6   3      914.41      923.37     21.35 o 
 -10   6   3     2879.54     2841.97     70.13 o 
  -9   6   3     1923.75     1825.14     36.28 o 
  -8   6   3     1836.28     1794.71     53.32 o 
  -7   6   3     1440.08     1414.97     27.15 o 
  -6   6   3     2620.79     2498.81     57.50 o 
  -5   6   3     4064.62     3922.49     66.29 o 
  -4   6   3     1687.45     1613.57     52.23 o 
  -3   6   3       13.59       16.87      5.88 o 
  -2   6   3     5563.80     5737.62    164.66 o 
  -1   6   3     8314.32     8682.74    139.53 o 
   0   6   3     5886.55     5940.04    137.27 o 
   1   6   3      632.88      653.77     20.98 o 
   2   6   3      923.89      860.74     21.73 o 
   3   6   3     6945.34     6693.17    163.53 o 
   4   6   3     5524.94     5466.34     82.14 o 
   5   6   3      785.81      777.28     14.99 o 
   6   6   3       69.08       70.47      4.17 o 
   7   6   3     2373.58     2442.85     41.07 o 
   8   6   3     3462.22     3335.47     57.34 o 
   9   6   3       18.97       21.71      5.23 o 
  10   6   3        4.24        4.08      5.10 o 
  11   6   3       23.13       15.99      4.72 o 
  12   6   3     3140.32     2930.28     57.89 o 
 -13   7   3     3309.07     3263.55     63.10 o 
 -12   7   3       63.40       63.63      6.09 o 
 -11   7   3     2223.88     2200.88     45.84 o 
 -10   7   3      911.57      886.66     27.16 o 
  -9   7   3     4079.11     4060.51    125.42 o 
  -8   7   3      742.63      747.61     15.12 o 
  -7   7   3     4137.24     4010.60     66.64 o 
  -6   7   3      709.31      660.32     17.30 o 
  -5   7   3     1563.20     1580.51     48.60 o 
  -4   7   3       59.27       58.71      3.73 o 
  -3   7   3    10928.20    11166.68    177.04 o 
  -2   7   3      801.42      771.29     15.91 o 
  -1   7   3       12.37       14.25      3.52 o 
   0   7   3     2190.75     2172.90     38.00 o 
   1   7   3     8419.94     8387.88    134.70 o 
   2   7   3      362.62      401.25      9.46 o 
   3   7   3      356.18      317.53      8.07 o 
   4   7   3     1153.34     1123.13     20.68 o 
   5   7   3    11164.32    11629.17    183.40 o 
   6   7   3       34.88       37.03      3.98 o 
   7   7   3     1594.56     1549.37     27.48 o 
   8   7   3     1077.99     1099.86     19.72 o 
   9   7   3     2490.96     2539.10     49.17 o 
  10   7   3      127.36      118.41      6.39 o 
  11   7   3     1264.70     1204.63     30.11 o 
 -12   8   3     1508.70     1460.86     31.25 o 
 -11   8   3        8.63       13.26      5.83 o 
 -10   8   3       57.02       59.99      5.70 o 
  -9   8   3     2347.00     2304.25     61.15 o 
  -8   8   3      794.20      780.93     15.53 o 
  -7   8   3      135.39      146.68      5.67 o 
  -6   8   3      188.19      175.89      8.99 o 
  -5   8   3     5914.48     6086.13     98.66 o 
  -4   8   3     4543.99     4529.60     75.55 o 
  -3   8   3      819.36      786.79     16.35 o 
  -2   8   3      228.13      257.81      7.44 o 
  -1   8   3     1789.39     1809.98     32.90 o 
   0   8   3     5579.71     5634.95     92.23 o 
   1   8   3     2071.34     1931.11     33.61 o 
   2   8   3      286.03      300.75      8.07 o 
   3   8   3      566.17      524.36     11.40 o 
   4   8   3     3213.38     3222.45     53.96 o 
   5   8   3     2472.89     2371.38     39.98 o 
   6   8   3       81.49       84.23      4.70 o 
   7   8   3       57.09       66.71      4.49 o 
   8   8   3      219.72      222.56      8.19 o 
   9   8   3     2659.22     2670.73     96.65 o 
  10   8   3      930.39      890.95     28.10 o 
  11   8   3      100.86      106.14      7.84 o 
 -11   9   3      929.68      935.52     22.59 o 
 -10   9   3      244.63      245.00      9.23 o 
  -9   9   3      838.25      853.08     20.37 o 
  -8   9   3     2403.28     2342.01     40.03 o 
  -7   9   3      529.51      557.75     12.11 o 
  -6   9   3       94.92       97.42      4.52 o 
  -5   9   3     2900.16     2822.61     48.08 o 
  -4   9   3      320.54      305.67      8.02 o 
  -3   9   3        7.60        8.50      5.46 o 
  -2   9   3       18.72       22.30      4.24 o 
  -1   9   3     5968.56     5960.82     97.69 o 
   0   9   3      183.43      169.89      6.12 o 
   1   9   3        2.72        5.18      4.06 o 
   2   9   3       33.46       41.01      4.30 o 
   3   9   3     4636.93     4616.19     76.10 o 
   4   9   3     1331.06     1355.09     25.14 o 
   5   9   3     1310.92     1277.02     23.34 o 
   6   9   3       18.22       21.84      4.29 o 
   7   9   3     3952.39     3941.50     83.93 o 
   8   9   3      216.36      202.35     11.36 o 
   9   9   3     2289.71     2203.82     43.50 o 
  10   9   3       11.36       19.59      7.45 o 
 -10  10   3      191.07      186.80      8.14 o 
  -9  10   3      206.31      226.87      9.82 o 
  -8  10   3     5636.32     5718.84    124.68 o 
  -7  10   3      701.88      672.64     14.15 o 
  -6  10   3      110.12      109.71      5.81 o 
  -5  10   3      269.46      269.24      7.78 o 
  -4  10   3     2911.58     2797.87     46.86 o 
  -3  10   3     5047.44     5037.87     84.55 o 
  -2  10   3     2683.61     2639.14     45.34 o 
  -1  10   3      895.48      892.30     19.30 o 
   0  10   3     4870.49     4898.12     86.05 o 
   1  10   3     2193.62     2180.87     42.36 o 
   2  10   3     6126.26     6198.18    101.04 o 
   3  10   3      436.32      405.50      9.97 o 
   4  10   3     2282.88     2223.69     61.47 o 
   5  10   3     1210.82     1175.64     22.43 o 
   6  10   3     1275.91     1286.51     23.37 o 
   7  10   3      109.68      107.23      5.30 o 
   8  10   3      379.78      365.67     12.90 o 
   9  10   3      719.01      726.98     21.83 o 
  -9  11   3     2040.01     2037.57     65.30 o 
  -8  11   3     1174.44     1113.65     25.57 o 
  -7  11   3     1433.88     1429.23     38.75 o 
  -6  11   3     1641.75     1625.06     29.02 o 
  -5  11   3     1204.77     1178.88     22.70 o 
  -4  11   3      873.25      846.74     16.87 o 
  -3  11   3     2285.31     2240.60     39.05 o 
  -2  11   3     1085.48     1073.69     20.97 o 
  -1  11   3      446.18      450.79     10.82 o 
   0  11   3     1894.11     1862.00     33.52 o 
   1  11   3     5694.07     5659.46     92.49 o 
   2  11   3        7.44       10.89      4.63 o 
   3  11   3      141.33      121.30      5.74 o 
   4  11   3     2706.10     2607.31     53.37 o 
   5  11   3     2523.32     2436.92     41.36 o 
   6  11   3       10.00       23.93      4.84 o 
   7  11   3       33.16       29.76      5.82 o 
   8  11   3     2157.37     2038.39    123.52 o 
  -8  12   3      697.01      675.60     17.61 o 
  -7  12   3      141.17      164.50      6.99 o 
  -6  12   3     1403.54     1379.72     25.67 o 
  -5  12   3       77.62       82.67      5.47 o 
  -4  12   3     1235.18     1212.61     26.00 o 
  -3  12   3       22.36       35.77      4.88 o 
  -2  12   3     2372.09     2336.00     53.82 o 
  -1  12   3      779.94      732.10     14.75 o 
   0  12   3      787.24      787.06     16.02 o 
   1  12   3        4.66        7.45      4.80 o 
   2  12   3     1220.46     1209.41     23.34 o 
   3  12   3     1466.01     1359.74     30.13 o 
   4  12   3     2720.87     2582.73     44.57 o 
   5  12   3      646.88      591.25     13.08 o 
   6  12   3      153.04      143.31      6.80 o 
  -6  13   3        2.79        7.71      4.76 o 
  -5  13   3       88.80       83.70      5.74 o 
  -4  13   3      560.68      549.52     12.71 o 
  -3  13   3      714.85      726.56     17.31 o 
  -2  13   3      120.23      118.51      6.99 o 
  -1  13   3       19.72       30.51      7.49 o 
   0  13   3      368.29      373.87      9.94 o 
   1  13   3      291.51      310.01      8.90 o 
   2  13   3     1640.18     1557.36     28.79 o 
   3  13   3       23.72       13.54      5.05 o 
   4  13   3      116.01       78.78      5.62 o 
  -1  14   3     2746.92     2601.53     45.25 o 
   0  14   3     1094.65     1002.40     19.96 o 
 -14   0   4      162.89      142.12     13.72 o 
 -12   0   4     3799.28     4271.69    139.38 o 
 -10   0   4     1492.24     1458.24     63.86 o 
  -8   0   4     6852.35     7004.33    224.71 o 
  -6   0   4     4365.41     4021.58    251.63 o 
  -4   0   4    14881.14    15464.65    820.57 o 
  -2   0   4    17456.73    14913.96    319.50 o 
   0   0   4     6255.85     6098.78    100.90 o 
   2   0   4    16573.81    14735.42    702.86 o 
   4   0   4      375.24      368.49     16.19 o 
   6   0   4     8387.61     8942.11    327.98 o 
   8   0   4     1414.30     1459.06     66.70 o 
  10   0   4      781.39      805.32    102.14 o 
  12   0   4       55.33       69.18     10.46 o 
 -15   1   4      114.59      114.24     10.08 o 
 -14   1   4      934.66     1046.25     27.81 o 
 -13   1   4     1579.18     1698.52     56.34 o 
 -12   1   4      826.18      864.36     33.24 o 
 -11   1   4        1.55       11.65      4.41 o 
 -10   1   4     2219.15     2244.09     34.20 o 
  -9   1   4     6593.29     6839.97    109.13 o 
  -8   1   4     5067.18     5196.73     77.52 o 
  -7   1   4        9.73       17.11      2.16 o 
  -6   1   4     1419.61     1525.85     48.65 o 
  -5   1   4    19866.01    19931.34    282.18 o 
  -4   1   4     7325.31     6510.46    105.19 o 
  -3   1   4      373.22      333.55      8.97 o 
  -2   1   4     2669.32     2749.77     59.99 o 
  -1   1   4     4997.39     5192.85    102.71 o 
   0   1   4     7910.98     8103.33    158.63 o 
   1   1   4    10042.87    10577.13    261.83 o 
   2   1   4     2620.68     2654.35     51.42 o 
   3   1   4     8908.00     9712.17    191.27 o 
   4   1   4     3897.36     3916.88     91.81 o 
   5   1   4     3404.28     3037.20     79.49 o 
   6   1   4      237.46      177.40      7.58 o 
   7   1   4     1465.68     1435.59     36.96 o 
   8   1   4     2422.34     2444.24     65.70 o 
   9   1   4     4171.02     4169.26    197.61 o 
  10   1   4     1426.02     1410.07     78.49 o 
  11   1   4      483.77      482.16     17.00 o 
  12   1   4      325.26      333.07     13.64 o 
  13   1   4     1443.89     1640.34     42.45 o 
 -14   2   4     1806.18     1888.09     78.23 o 
 -13   2   4      128.68      141.09     17.56 o 
 -12   2   4      802.92      737.46     33.90 o 
 -11   2   4     4511.81     4615.62    214.27 o 
 -10   2   4     2824.07     2781.46     43.74 o 
  -9   2   4     1291.93     1277.19     26.17 o 
  -8   2   4     2294.10     2253.56     33.94 o 
  -7   2   4     2381.99     2317.30     48.50 o 
  -6   2   4     1274.85     1052.82     34.76 o 
  -5   2   4     5175.50     5586.05    139.93 o 
  -4   2   4     7945.82     8694.83    186.18 o 
  -3   2   4     9020.24     9945.28    214.86 o 
  -2   2   4     2047.42     2063.70     37.51 o 
  -1   2   4       60.54       55.32      1.62 o 
   0   2   4    24890.60    18878.41    527.81 o 
   1   2   4    14000.78    13655.07    326.99 o 
   2   2   4       95.71       78.54      2.94 o 
   3   2   4       97.51       97.31      4.43 o 
   4   2   4    18467.99    16448.67    638.34 o 
   5   2   4     8213.80     8780.26    243.79 o 
   6   2   4       72.31       91.11      4.79 o 
   7   2   4      680.26      643.41     22.10 o 
   8   2   4    14693.90    15744.10    305.06 o 
   9   2   4     2338.32     2259.07     75.27 o 
  10   2   4     1289.27     1299.14     44.28 o 
  11   2   4     1137.23     1201.82     41.24 o 
  12   2   4     2917.58     3266.50     79.95 o 
  13   2   4      271.62      283.07     12.25 o 
 -14   3   4      119.81      150.53     11.19 o 
 -13   3   4      533.51      509.20     16.99 o 
 -12   3   4       82.53       92.18      5.80 o 
 -11   3   4     6987.51     6921.00    128.66 o 
 -10   3   4     1964.73     1936.10     33.14 o 
  -9   3   4      671.17      636.25     11.88 o 
  -8   3   4     4774.59     4703.99     70.60 o 
  -7   3   4    18796.04    21783.96    845.48 o 
  -6   3   4      985.06      916.52     15.13 o 
  -5   3   4      153.83      153.93      6.53 o 
  -4   3   4     5221.80     5584.70     89.58 o 
  -3   3   4     5423.09     5188.82    192.44 o 
  -2   3   4      106.33       73.12      3.19 o 
  -1   3   4     3340.56     3453.58    114.81 o 
   0   3   4     2379.66     2765.53     58.81 o 
   1   3   4    24055.48    22090.45    625.15 o 
   2   3   4     5968.13     6308.80     83.72 o 
   3   3   4      646.47      560.88     14.31 o 
   4   3   4       23.32       30.59      1.79 o 
   5   3   4     6735.24     6772.83    159.00 o 
   6   3   4     3246.57     3123.10     58.41 o 
   7   3   4     1517.22     1406.92     24.17 o 
   8   3   4       80.72       67.12      3.65 o 
   9   3   4     1060.07      978.83     17.33 o 
  10   3   4      464.34      448.48     11.91 o 
  11   3   4     1365.96     1268.45     61.29 o 
  12   3   4      457.19      429.54     14.84 o 
  13   3   4      107.32      115.49     14.52 o 
 -14   4   4      208.37      212.35     12.22 o 
 -13   4   4     2268.71     2178.38     43.47 o 
 -12   4   4      272.87      267.74      9.34 o 
 -11   4   4      675.07      668.98     15.65 o 
 -10   4   4      631.61      578.35     14.85 o 
  -9   4   4     2292.17     2193.67     58.37 o 
  -8   4   4     1904.93     1746.90     36.23 o 
  -7   4   4      650.41      746.93     23.30 o 
  -6   4   4        7.13       16.05      2.61 o 
  -5   4   4     9174.59     9531.84    312.99 o 
  -4   4   4     3815.93     3740.59     63.11 o 
  -3   4   4      993.24      979.94     29.48 o 
  -2   4   4     1370.04     1504.97     53.94 o 
  -1   4   4     2734.22     2558.37     85.75 o 
   0   4   4     2094.50     2028.24     64.55 o 
   1   4   4     5957.99     6464.17    167.99 o 
   2   4   4       14.17       14.51      3.43 o 
   3   4   4     4322.19     4377.40     85.32 o 
   4   4   4     4591.14     4569.74     66.31 o 
   5   4   4     9663.74    10302.29    144.73 o 
   6   4   4     1583.36     1553.25     23.92 o 
   7   4   4     1282.72     1228.57     27.10 o 
   8   4   4      903.00      835.65     20.91 o 
   9   4   4     2414.61     2233.06     36.60 o 
  10   4   4      370.51      351.18     10.14 o 
  11   4   4       64.27       64.98      4.84 o 
  12   4   4      725.74      697.41     36.20 o 
 -14   5   4       19.93       13.38      9.09 o 
 -13   5   4      321.61      310.91      9.78 o 
 -12   5   4      175.63      171.91      8.61 o 
 -11   5   4     1773.65     1753.88     35.99 o 
 -10   5   4      962.06      955.09     27.92 o 
  -9   5   4     1193.81     1172.16     32.36 o 
  -8   5   4       20.33       35.81      4.34 o 
  -7   5   4     1914.44     1878.70     51.17 o 
  -6   5   4     7210.88     7697.14    229.29 o 
  -5   5   4    11372.00    12348.63    662.43 o 
  -4   5   4     1038.38      938.38     32.48 o 
  -3   5   4        1.21       14.02      3.17 o 
  -2   5   4    13456.48    17213.82    383.11 o 
  -1   5   4     6010.38     5937.44    239.15 o 
   0   5   4     2847.40     3164.71     52.51 o 
   1   5   4       54.74       39.26      5.31 o 
   2   5   4     7329.53     7223.35    184.93 o 
   3   5   4     5122.73     4829.26    122.98 o 
   4   5   4       77.52       95.93      3.23 o 
   5   5   4      931.31      863.41     19.04 o 
   6   5   4     1545.64     1412.71     25.48 o 
   7   5   4      750.86      677.96     13.65 o 
   8   5   4      965.74      890.75     16.13 o 
   9   5   4     2872.71     2764.80     72.69 o 
  10   5   4     2727.89     2583.67     50.17 o 
  11   5   4     1022.17      924.56     21.12 o 
  12   5   4      228.59      232.28     27.73 o 
 -13   6   4      171.83      176.05     10.93 o 
 -12   6   4      354.80      356.29     11.83 o 
 -11   6   4     2306.53     2272.47     44.20 o 
 -10   6   4     2087.67     2138.85     62.27 o 
  -9   6   4      100.55      104.62      4.29 o 
  -8   6   4     1745.53     1634.33     40.82 o 
  -7   6   4     2772.27     2674.07     44.76 o 
  -6   6   4      882.12      840.01     19.05 o 
  -5   6   4      128.90      144.70      5.85 o 
  -4   6   4     2547.67     2690.41     49.56 o 
  -3   6   4     8772.41     9281.68    213.54 o 
  -2   6   4      516.03      447.74     13.88 o 
  -1   6   4     1252.76     1269.54     23.98 o 
   0   6   4      935.57      971.89     33.36 o 
   1   6   4     3957.97     3871.26     63.57 o 
   2   6   4     3249.69     3154.38     89.05 o 
   3   6   4     3417.54     3372.08     62.68 o 
   4   6   4      130.23      160.10      6.20 o 
   5   6   4     3950.12     3995.11     92.28 o 
   6   6   4      405.12      384.52      8.91 o 
   7   6   4     9077.16     9111.46    143.22 o 
   8   6   4      696.84      644.23     12.67 o 
   9   6   4     1115.31     1103.47     23.77 o 
  10   6   4      167.55      171.24      6.10 o 
  11   6   4     4448.57     4331.20     99.20 o 
 -13   7   4      388.06      401.98     11.17 o 
 -12   7   4      307.65      315.65     10.44 o 
 -11   7   4       26.52       33.45      7.95 o 
 -10   7   4     4027.01     3975.86    157.39 o 
  -9   7   4       82.37       79.43      4.09 o 
  -8   7   4      928.59      984.40     18.23 o 
  -7   7   4      726.72      729.35     17.39 o 
  -6   7   4     5127.89     5194.94    141.28 o 
  -5   7   4      265.53      280.27      7.65 o 
  -4   7   4     3746.12     3867.45     68.24 o 
  -3   7   4      598.59      582.58     12.71 o 
  -2   7   4      736.14      696.23     14.87 o 
  -1   7   4        3.34       14.16      3.87 o 
   0   7   4     7333.22     7817.75    125.43 o 
   1   7   4      433.99      433.57     11.94 o 
   2   7   4      936.61      853.50     16.59 o 
   3   7   4       71.26       70.36      3.97 o 
   4   7   4     3745.63     3724.16     61.85 o 
   5   7   4       84.07       77.44      4.17 o 
   6   7   4      235.78      242.51      6.70 o 
   7   7   4      956.60      925.69     17.54 o 
   8   7   4     3198.69     3225.09     52.91 o 
   9   7   4      544.11      531.07     13.05 o 
  10   7   4      195.79      188.35      8.84 o 
  11   7   4      456.83      460.10     15.39 o 
 -12   8   4      247.01      240.38      8.75 o 
 -11   8   4     1185.74     1182.72     45.33 o 
 -10   8   4     1340.19     1393.62     43.81 o 
  -9   8   4       99.04      120.07      6.54 o 
  -8   8   4       12.39       24.57      7.19 o 
  -7   8   4      828.17      777.10     15.39 o 
  -6   8   4     4183.85     4168.00     68.44 o 
  -5   8   4     2482.45     2529.45     61.28 o 
  -4   8   4        1.36        6.07      3.97 o 
  -3   8   4     1486.38     1417.98     25.95 o 
  -2   8   4     5779.07     5895.45     95.44 o 
  -1   8   4     1403.94     1382.16     27.25 o 
   0   8   4     1566.72     1567.52     34.91 o 
   1   8   4      655.66      603.65     12.64 o 
   2   8   4     3814.59     3797.15     62.30 o 
   3   8   4     2293.53     2167.39     37.55 o 
   4   8   4     2450.44     2351.57     40.65 o 
   5   8   4      134.20      150.72      5.25 o 
   6   8   4     1946.37     1878.37     33.89 o 
   7   8   4     2482.12     2561.78     43.60 o 
   8   8   4     2320.22     2266.22     45.11 o 
   9   8   4       23.27       37.87      7.32 o 
  10   8   4        2.73        8.85      6.34 o 
 -11   9   4      230.46      227.47      8.63 o 
 -10   9   4      281.16      271.43      9.16 o 
  -9   9   4       18.12       13.59      7.04 o 
  -8   9   4     1928.63     1904.88     40.99 o 
  -7   9   4       98.37       98.19      5.09 o 
  -6   9   4     3276.93     3166.27     53.01 o 
  -5   9   4       29.01       33.18      4.22 o 
  -4   9   4     3893.07     3926.28     64.74 o 
  -3   9   4        2.47        8.30      3.97 o 
  -2   9   4     9856.25    10457.13    165.13 o 
  -1   9   4      328.35      314.84      8.33 o 
   0   9   4     2679.91     2652.43     45.41 o 
   1   9   4        3.25        6.19      3.90 o 
   2   9   4     7773.88     8147.06    150.57 o 
   3   9   4      241.12      225.94      6.77 o 
   4   9   4     1546.36     1507.81     27.42 o 
   5   9   4      103.27      108.66      6.75 o 
   6   9   4     3755.75     3812.67     63.50 o 
   7   9   4      263.08      259.99      7.38 o 
   8   9   4       22.93       31.73      5.13 o 
   9   9   4      112.78      108.94      8.59 o 
 -10  10   4      422.01      420.66     11.78 o 
  -9  10   4     2117.74     2109.14     50.51 o 
  -8  10   4      159.89      183.54      6.19 o 
  -7  10   4      239.44      256.58      7.56 o 
  -6  10   4      561.00      562.90     12.14 o 
  -5  10   4     1907.67     1845.10     33.14 o 
  -4  10   4      421.35      391.49      9.83 o 
  -3  10   4       66.13       71.60      6.48 o 
  -2  10   4     3411.46     3388.38     57.24 o 
  -1  10   4     6082.86     6071.20     98.98 o 
   0  10   4     1092.78     1091.53     21.18 o 
   1  10   4      353.39      355.60      9.17 o 
   2  10   4      189.65      183.69      6.42 o 
   3  10   4     5885.00     5932.82     95.02 o 
   4  10   4      511.70      526.28     11.65 o 
   5  10   4       33.43       40.22      5.14 o 
   6  10   4       23.85       23.83      4.71 o 
   7  10   4     1299.80     1270.52     27.68 o 
   8  10   4     2345.11     2297.11     70.90 o 
  -9  11   4      162.72      145.36      8.94 o 
  -8  11   4      128.91      125.38      7.91 o 
  -7  11   4     2849.22     2835.56     62.39 o 
  -6  11   4     1464.86     1497.57     27.68 o 
  -5  11   4      431.59      428.42     13.56 o 
  -4  11   4     1197.36     1172.27     22.74 o 
  -3  11   4     3104.58     3150.78     53.33 o 
  -2  11   4     4347.00     4374.62     72.80 o 
  -1  11   4      331.69      327.53      9.00 o 
   0  11   4      627.67      630.26     13.72 o 
   1  11   4      850.60      865.62     17.05 o 
   2  11   4     5484.84     5233.72    130.64 o 
   3  11   4     1993.72     1893.77     34.77 o 
   4  11   4      160.21      183.49      6.71 o 
   5  11   4       73.39       90.58      7.02 o 
   6  11   4      458.86      446.22     10.68 o 
   7  11   4     1225.71     1155.85     31.37 o 
  -7  12   4     3617.33     3690.08     93.87 o 
  -6  12   4       18.30       19.91      4.74 o 
  -5  12   4       18.39       26.71      4.59 o 
  -4  12   4      733.37      726.05     15.24 o 
  -3  12   4     2791.11     2897.58     49.53 o 
  -2  12   4       19.70       23.18      5.20 o 
  -1  12   4        3.61        6.78      4.78 o 
   0  12   4      208.78      217.22      7.75 o 
   1  12   4     3388.84     3390.72     56.73 o 
   2  12   4        2.12        7.69      5.66 o 
   3  12   4     1175.52     1200.76     23.74 o 
   4  12   4      379.70      374.09     11.41 o 
   5  12   4     3155.43     3262.71     56.09 o 
   6  12   4      177.51      170.29     10.62 o 
  -5  13   4     1724.69     1745.88     35.84 o 
  -4  13   4      730.70      689.50     15.03 o 
  -3  13   4      223.70      204.16      7.33 o 
  -2  13   4     1153.87     1114.31     31.73 o 
  -1  13   4     3331.33     3246.21     55.18 o 
   0  13   4      195.12      211.40     10.12 o 
   1  13   4      646.78      625.63     13.75 o 
   2  13   4      150.05      151.03      7.60 o 
   3  13   4     4385.52     4124.82     68.71 o 
 -15   0   5      567.90      643.02     28.87 o 
 -13   0   5     4148.33     4355.48    139.71 o 
 -11   0   5      271.44      332.79     23.80 o 
  -9   0   5     4698.70     4861.92    130.14 o 
  -7   0   5      603.79      693.28     19.70 o 
  -5   0   5     2527.08     2318.38     56.20 o 
  -3   0   5     1382.84     1345.47     77.85 o 
  -1   0   5     3283.46     2991.58     86.70 o 
   1   0   5       67.84      108.62      3.36 o 
   3   0   5     2151.77     2082.55     39.90 o 
   5   0   5     2532.88     2514.43    140.97 o 
   7   0   5      485.37      542.43     17.37 o 
   9   0   5     4024.69     3932.27    362.70 o 
  11   0   5      107.80       97.84     11.78 o 
 -14   1   5      969.64     1051.09     29.20 o 
 -13   1   5      153.25      157.73      8.92 o 
 -12   1   5     4996.18     5046.51    115.34 o 
 -11   1   5      978.89     1021.06     22.80 o 
 -10   1   5       76.19       77.42      3.59 o 
  -9   1   5     1886.26     1859.17     49.13 o 
  -8   1   5     1411.34     1489.12     27.50 o 
  -7   1   5     2388.82     2617.89     45.23 o 
  -6   1   5     3143.91     2876.54     48.78 o 
  -5   1   5     2328.19     2178.11     65.33 o 
  -4   1   5       80.10      130.39      6.66 o 
  -3   1   5     3533.44     3690.07     96.01 o 
  -2   1   5    11256.38    12023.70    352.38 o 
  -1   1   5    13506.80    13497.58    328.65 o 
   0   1   5      301.99      347.36      8.76 o 
   1   1   5       15.26       25.63      1.29 o 
   2   1   5    10026.56    10552.24    256.58 o 
   3   1   5    13252.23    14264.38    182.28 o 
   4   1   5     1583.49     1571.67     37.58 o 
   5   1   5     1216.29     1340.08     19.78 o 
   6   1   5     9408.76    10096.09    141.96 o 
   7   1   5     2272.73     2247.36     42.67 o 
   8   1   5     1292.69     1296.51     36.81 o 
   9   1   5      158.12      159.80     13.29 o 
  10   1   5     2161.14     2231.72    127.47 o 
  11   1   5      524.75      604.38     19.55 o 
  12   1   5      990.37     1132.65     31.50 o 
 -14   2   5     1090.10     1144.78     31.09 o 
 -13   2   5       79.53       91.35      8.52 o 
 -12   2   5       65.90       71.41      5.62 o 
 -11   2   5     7242.68     7335.99    122.23 o 
 -10   2   5     3303.94     3270.40     51.76 o 
  -9   2   5        2.07       10.89      2.55 o 
  -8   2   5      830.07      778.24     16.69 o 
  -7   2   5    13512.58    15491.53    434.18 o 
  -6   2   5     3036.14     3142.29     53.67 o 
  -5   2   5     2588.45     2675.04     70.62 o 
  -4   2   5     3332.17     3228.97     70.65 o 
  -3   2   5    14006.25    15518.91    247.11 o 
  -2   2   5     1725.80     1620.70     30.74 o 
  -1   2   5    10302.48    10774.22    180.85 o 
   0   2   5     9602.23    10156.06    305.71 o 
   1   2   5     8676.52     9572.48    175.08 o 
   2   2   5     2679.41     2847.71     47.53 o 
   3   2   5     8002.69     8640.05    122.16 o 
   4   2   5     3490.46     3354.74    106.92 o 
   5   2   5     4627.46     4507.59     65.63 o 
   6   2   5      163.75      161.03      6.41 o 
   7   2   5     8633.36     8606.09    211.56 o 
   8   2   5     1124.06     1134.61     24.00 o 
   9   2   5      175.90      157.98      4.80 o 
  10   2   5       55.33       79.82      4.70 o 
  11   2   5     6323.17     6868.37    202.54 o 
  12   2   5      807.01      842.89     40.08 o 
 -14   3   5      913.53      875.09     25.61 o 
 -13   3   5      723.82      727.36     32.21 o 
 -12   3   5      819.15      827.79     20.11 o 
 -11   3   5      177.38      184.37      7.01 o 
 -10   3   5     3272.79     3184.04     53.04 o 
  -9   3   5     2647.92     2450.77     41.27 o 
  -8   3   5     6334.32     6178.97     88.22 o 
  -7   3   5       61.42       51.91      5.38 o 
  -6   3   5     3287.22     3298.77     76.00 o 
  -5   3   5     1951.97     1744.15     54.58 o 
  -4   3   5     5568.44     5513.95    110.26 o 
  -3   3   5     1133.35     1062.99     41.46 o 
  -2   3   5     3183.10     3513.66     97.53 o 
  -1   3   5     4622.56     4785.21     69.51 o 
   0   3   5    20558.58    20357.03    699.28 o 
   1   3   5     2529.15     2645.06     44.32 o 
   2   3   5      190.04      262.44      8.49 o 
   3   3   5     5736.17     6369.53    151.31 o 
   4   3   5     7281.00     7456.14    232.14 o 
   5   3   5     3718.19     3523.26    103.95 o 
   6   3   5      477.99      493.60     15.13 o 
   7   3   5     1044.57     1055.05     22.09 o 
   8   3   5       17.33       20.36      2.75 o 
   9   3   5      396.91      399.05      8.75 o 
  10   3   5       39.78       49.52      4.49 o 
  11   3   5        5.49       17.24     10.62 o 
  12   3   5      109.71      112.30     12.96 o 
 -14   4   5      625.98      620.83     25.62 o 
 -13   4   5      408.48      421.83     11.94 o 
 -12   4   5     1353.31     1281.34     27.92 o 
 -11   4   5      882.06      858.92     19.34 o 
 -10   4   5     1753.41     1696.03     31.89 o 
  -9   4   5     1259.43     1250.36     32.86 o 
  -8   4   5      454.32      453.46     11.88 o 
  -7   4   5     3935.49     3873.28     56.85 o 
  -6   4   5     3243.44     3173.89     74.06 o 
  -5   4   5     2187.27     2263.86     59.40 o 
  -4   4   5      381.62      479.62     12.00 o 
  -3   4   5     5465.21     5893.83    215.25 o 
  -2   4   5     4623.54     4270.34     81.56 o 
  -1   4   5      113.18       83.84      3.72 o 
   0   4   5      297.91      359.45      8.88 o 
   1   4   5      129.91      117.65      6.83 o 
   2   4   5      978.16      841.66     19.69 o 
   3   4   5     2206.41     2251.10     33.22 o 
   4   4   5      668.77      690.52     12.53 o 
   5   4   5      248.57      244.11      5.60 o 
   6   4   5      357.41      379.56     11.09 o 
   7   4   5     3084.00     3013.01     49.85 o 
   8   4   5     2131.74     2089.68     51.89 o 
   9   4   5      211.62      206.37      5.53 o 
  10   4   5      676.83      620.60     14.63 o 
  11   4   5     1122.63     1130.84     30.10 o 
  12   4   5      765.56      737.82     33.54 o 
 -14   5   5      310.21      347.89     14.14 o 
 -13   5   5     2259.02     2125.09     43.33 o 
 -12   5   5     1487.07     1520.75     40.05 o 
 -11   5   5       46.95       56.13      9.53 o 
 -10   5   5      488.51      526.84     10.96 o 
  -9   5   5      386.66      385.32      8.82 o 
  -8   5   5     4045.86     4086.98    129.01 o 
  -7   5   5     3167.24     3297.12     72.37 o 
  -6   5   5     7367.39     7757.06    131.92 o 
  -5   5   5     6596.40     6977.81    183.75 o 
  -4   5   5     3324.16     3481.36    104.66 o 
  -3   5   5     6442.47     7377.11    234.41 o 
  -2   5   5     6633.82     6569.35    234.50 o 
  -1   5   5    19585.90    20707.53    390.62 o 
   0   5   5     2992.82     2984.28    124.74 o 
   1   5   5     4453.01     4508.38     75.82 o 
   2   5   5    14535.83    17070.81    310.82 o 
   3   5   5     1607.10     1571.07     34.24 o 
   4   5   5      375.52      382.02      8.37 o 
   5   5   5     4866.84     4916.06    100.51 o 
   6   5   5    14661.57    16172.44    349.97 o 
   7   5   5      761.86      720.83     14.54 o 
   8   5   5      617.07      598.94     11.77 o 
   9   5   5     3892.41     3742.02     70.13 o 
  10   5   5     3849.40     3810.81     89.78 o 
  11   5   5      311.38      286.57     11.71 o 
 -13   6   5     1094.17     1127.35     25.24 o 
 -12   6   5     1332.56     1381.88     39.33 o 
 -11   6   5       19.53       23.80      5.12 o 
 -10   6   5     1400.42     1482.34     33.12 o 
  -9   6   5     2086.67     2199.05     61.72 o 
  -8   6   5     6189.08     6487.27    171.83 o 
  -7   6   5      203.89      198.44      5.79 o 
  -6   6   5     2903.89     3009.94    106.48 o 
  -5   6   5      475.26      470.60     22.38 o 
  -4   6   5    13066.42    14460.61    462.79 o 
  -3   6   5       11.71       23.86      4.08 o 
  -2   6   5      465.10      589.75     12.93 o 
  -1   6   5       61.33       83.06      6.94 o 
   0   6   5    18056.21    21828.51    639.66 o 
   1   6   5     1354.13     1372.75     21.68 o 
   2   6   5       10.55       16.13      2.33 o 
   3   6   5      130.08      127.03      4.89 o 
   4   6   5    14272.82    15906.33    466.23 o 
   5   6   5     1247.45     1199.76     22.56 o 
   6   6   5      220.57      221.78      7.04 o 
   7   6   5       83.46       94.89      4.06 o 
   8   6   5     4991.42     5014.77    103.54 o 
   9   6   5     1206.70     1142.83     33.33 o 
  10   6   5     1580.63     1585.15     66.28 o 
  11   6   5      203.64      197.19     18.07 o 
 -13   7   5       49.14       52.28      5.88 o 
 -12   7   5        3.67        9.43      5.81 o 
 -11   7   5     1890.73     1947.66     53.98 o 
 -10   7   5      202.74      212.26     12.32 o 
  -9   7   5       76.05       77.88      5.71 o 
  -8   7   5      342.41      354.56     10.91 o 
  -7   7   5     3487.23     3720.08     71.67 o 
  -6   7   5        0.92        5.45      3.58 o 
  -5   7   5       25.22       23.95      3.89 o 
  -4   7   5      616.28      640.80     18.23 o 
  -3   7   5     5257.35     5765.51     94.65 o 
  -2   7   5      311.69      348.49      9.05 o 
  -1   7   5     3980.50     4409.50     73.09 o 
   0   7   5     1871.06     2043.94     35.91 o 
   1   7   5     2883.29     2900.82     92.51 o 
   2   7   5       67.91       65.70      3.17 o 
   3   7   5     1471.02     1450.95     34.68 o 
   4   7   5      153.65      142.99      8.45 o 
   5   7   5     1852.51     1907.68     32.67 o 
   6   7   5      115.48      120.75      6.67 o 
   7   7   5      175.02      183.52      5.70 o 
   8   7   5       43.86       51.84      7.44 o 
   9   7   5        2.85       11.89      5.42 o 
  10   7   5       85.78      104.89      7.33 o 
 -12   8   5     1057.26     1056.71     23.19 o 
 -11   8   5      930.90      950.12     28.99 o 
 -10   8   5        5.09       15.27      5.18 o 
  -9   8   5      948.92     1014.18     23.05 o 
  -8   8   5     3474.98     3561.69     59.54 o 
  -7   8   5     2328.39     2338.85     40.47 o 
  -6   8   5        5.76       16.08      3.88 o 
  -5   8   5       43.68       58.19      4.40 o 
  -4   8   5     4309.78     4514.34     74.55 o 
  -3   8   5     7769.38     8217.17    131.72 o 
  -2   8   5      240.20      238.43      7.04 o 
  -1   8   5      196.40      191.79      6.18 o 
   0   8   5     4106.06     4220.32     70.28 o 
   1   8   5     4578.53     4747.39     77.06 o 
   2   8   5      264.33      256.96      7.12 o 
   3   8   5      333.05      342.17      9.46 o 
   4   8   5     1142.36     1111.53     20.69 o 
   5   8   5     1543.19     1569.40     28.09 o 
   6   8   5     1376.01     1376.06     24.89 o 
   7   8   5      494.54      509.74     21.42 o 
   8   8   5     1510.07     1568.33     41.23 o 
   9   8   5      795.67      763.89     38.17 o 
  10   8   5      402.54      444.79     14.91 o 
 -11   9   5      277.91      290.33      9.93 o 
 -10   9   5       30.71       22.37      5.87 o 
  -9   9   5     5687.12     6077.16    114.21 o 
  -8   9   5       76.10       67.37      4.62 o 
  -7   9   5       65.04       69.20      4.73 o 
  -6   9   5       89.62       98.34      5.65 o 
  -5   9   5     7763.68     8115.32    153.27 o 
  -4   9   5      431.38      430.46      9.98 o 
  -3   9   5       23.07       36.56      4.11 o 
  -2   9   5      458.20      443.67     10.75 o 
  -1   9   5     6950.00     7360.71    119.03 o 
   0   9   5       59.28       77.55      5.16 o 
   1   9   5     1899.60     1960.53     33.91 o 
   2   9   5       43.51       46.47      4.58 o 
   3   9   5     2667.84     2760.64     46.11 o 
   4   9   5      260.40      265.58     13.25 o 
   5   9   5     6471.95     6586.35    105.81 o 
   6   9   5     1402.92     1365.11     24.83 o 
   7   9   5      914.87      994.79     22.93 o 
   8   9   5      266.10      266.18     10.91 o 
   9   9   5     4310.31     4500.69    102.87 o 
 -10  10   5       65.43       62.30      6.83 o 
  -9  10   5       10.50        6.86      5.66 o 
  -8  10   5     1684.38     1753.17     46.99 o 
  -7  10   5     1402.86     1380.63     25.74 o 
  -6  10   5      231.10      226.14      7.15 o 
  -5  10   5       49.33       60.25      6.23 o 
  -4  10   5      246.27      256.32      7.64 o 
  -3  10   5      812.64      821.19     16.59 o 
  -2  10   5     1207.15     1214.35     23.87 o 
  -1  10   5      685.28      736.92     15.51 o 
   0  10   5      161.88      166.35      6.10 o 
   1  10   5     2091.93     2168.13     47.67 o 
   2  10   5     2682.38     2704.24     45.92 o 
   3  10   5     1136.29     1147.98     21.71 o 
   4  10   5      144.42      123.73      5.43 o 
   5  10   5      276.47      269.98      7.91 o 
   6  10   5     2148.53     2088.83     42.39 o 
   7  10   5      477.04      515.79     17.51 o 
   8  10   5       29.96       21.67      8.48 o 
  -9  11   5      178.51      193.39      8.36 o 
  -8  11   5     1566.36     1536.35     29.79 o 
  -7  11   5      468.65      472.14     11.12 o 
  -6  11   5      258.77      247.48      7.51 o 
  -5  11   5      105.82      113.86      5.85 o 
  -4  11   5     3004.40     3049.83     52.17 o 
  -3  11   5     2260.23     2223.16     39.02 o 
  -2  11   5       31.76       32.49      5.20 o 
  -1  11   5      248.18      244.80      7.73 o 
   0  11   5      602.32      590.03     15.68 o 
   1  11   5     2696.65     2676.78     47.16 o 
   2  11   5      161.62      180.82      7.03 o 
   3  11   5       13.96       14.01      5.75 o 
   4  11   5     1024.65     1028.89     20.30 o 
   5  11   5      348.42      343.79     10.44 o 
   6  11   5      797.33      749.05     18.21 o 
   7  11   5        1.29       12.63      9.72 o 
  -7  12   5      560.22      571.54     12.73 o 
  -6  12   5     1222.85     1258.92     27.18 o 
  -5  12   5       10.34        9.05      5.42 o 
  -4  12   5     4285.88     4404.20     73.07 o 
  -3  12   5       16.70       20.69      5.04 o 
  -2  12   5      422.43      442.12     16.77 o 
  -1  12   5      161.94      168.62      8.66 o 
   0  12   5     4272.27     4452.43     73.33 o 
   1  12   5      234.46      225.83      9.33 o 
   2  12   5      499.82      490.72     11.89 o 
   3  12   5       11.76       19.99      5.99 o 
   4  12   5     3430.32     3512.20    106.00 o 
   5  12   5       26.95       32.31      6.62 o 
  -4  13   5     1368.32     1293.33     39.17 o 
  -3  13   5      720.80      719.15     18.51 o 
  -2  13   5     2342.78     2305.78     44.04 o 
  -1  13   5       19.09       15.75      5.49 o 
   0  13   5        3.53        7.51      5.32 o 
   1  13   5      144.88      154.25      6.90 o 
   2  13   5     3068.24     3060.23     55.88 o 
 -14   0   6      614.42      642.49     29.15 o 
 -12   0   6      833.95      843.46     38.60 o 
 -10   0   6     1174.15     1206.32     33.39 o 
  -8   0   6     1852.20     2061.16     52.32 o 
  -6   0   6     1740.74     1852.56     47.25 o 
  -4   0   6        8.70       27.50      7.70 o 
  -2   0   6     1928.00     1976.67    100.87 o 
   0   0   6     1335.86     1471.55     29.64 o 
   2   0   6     1924.98     1815.16     35.27 o 
   4   0   6       36.98       34.73      2.79 o 
   6   0   6      542.93      536.07     19.89 o 
   8   0   6      153.06      159.16      7.44 o 
  10   0   6        4.72        2.42      4.08 o 
 -14   1   6       24.76       32.33      8.45 o 
 -13   1   6     2247.21     2368.41     56.73 o 
 -12   1   6     3108.56     3032.33    119.74 o 
 -11   1   6      184.57      174.96      5.55 o 
 -10   1   6     2227.60     2093.11     36.61 o 
  -9   1   6     5771.69     6074.90     98.55 o 
  -8   1   6     3064.91     3193.23     53.02 o 
  -7   1   6     1180.46     1208.04     22.38 o 
  -6   1   6     1394.23     1448.94     26.24 o 
  -5   1   6     3788.09     3558.66     59.35 o 
  -4   1   6     4938.59     5577.56    109.89 o 
  -3   1   6     9622.99    11111.34    297.47 o 
  -2   1   6     2397.54     2190.91     35.28 o 
  -1   1   6     6962.16     7419.34    170.03 o 
   0   1   6      332.60      316.00      5.68 o 
   1   1   6     2882.69     2339.81     45.75 o 
   2   1   6    12281.88    14151.39    477.81 o 
   3   1   6      565.36      464.40      7.32 o 
   4   1   6        9.30       11.42      1.55 o 
   5   1   6     7013.22     7329.73    111.48 o 
   6   1   6     3009.21     3129.03     65.93 o 
   7   1   6      239.58      259.33      5.98 o 
   8   1   6     1107.33     1110.20     22.90 o 
   9   1   6     8620.34     9319.27    258.98 o 
  10   1   6     1122.85     1100.60     50.48 o 
  11   1   6       96.71      106.59     12.58 o 
 -14   2   6     1723.91     1815.06     90.35 o 
 -13   2   6      202.57      233.30     10.31 o 
 -12   2   6     2929.03     2826.28     89.36 o 
 -11   2   6      125.43      150.88     11.15 o 
 -10   2   6     1453.56     1478.01     26.80 o 
  -9   2   6      669.23      691.82     15.85 o 
  -8   2   6     6746.50     6940.25    111.84 o 
  -7   2   6     1804.50     1667.99     29.72 o 
  -6   2   6      869.91      841.23     16.33 o 
  -5   2   6     3097.70     3448.00     57.22 o 
  -4   2   6    22504.88    23247.98    460.15 o 
  -3   2   6    10563.86    12915.98    206.27 o 
  -2   2   6      184.29      202.09      5.03 o 
  -1   2   6     2221.98     2184.25     43.09 o 
   0   2   6    25305.96    23540.83    369.01 o 
   1   2   6     1106.29      961.55     18.36 o 
   2   2   6     1236.60     1309.34     23.53 o 
   3   2   6     5651.11     5986.62     97.67 o 
   4   2   6    12601.62    13021.37    251.96 o 
   5   2   6       21.48       22.97      1.95 o 
   6   2   6     3916.62     4044.65    100.55 o 
   7   2   6     5319.53     5275.09    119.39 o 
   8   2   6     5437.96     5674.76    137.88 o 
   9   2   6       10.38       12.22      2.96 o 
  10   2   6     3260.71     3523.50    300.93 o 
  11   2   6     1375.15     1659.15     67.43 o 
  12   2   6      967.38     1041.38     47.45 o 
 -14   3   6      347.44      368.98     14.16 o 
 -13   3   6      142.47      136.81      8.17 o 
 -12   3   6     1032.59      994.98     22.30 o 
 -11   3   6     4369.04     4336.83     70.89 o 
 -10   3   6     2174.68     2106.58     36.84 o 
  -9   3   6        2.80        7.81      3.39 o 
  -8   3   6     1308.37     1309.58     24.16 o 
  -7   3   6     1297.94     1241.98     23.55 o 
  -6   3   6     3237.96     3278.28     63.29 o 
  -5   3   6      232.34      217.49      6.72 o 
  -4   3   6       14.37       18.25      3.25 o 
  -3   3   6     1619.36     1688.07     46.25 o 
  -2   3   6     6030.72     6178.42    181.56 o 
  -1   3   6      365.01      487.61     13.86 o 
   0   3   6      168.35      169.17      6.68 o 
   1   3   6      307.44      347.06      9.96 o 
   2   3   6     5471.83     5865.27    123.85 o 
   3   3   6      209.91      215.82      7.48 o 
   4   3   6     1247.46     1178.27     24.87 o 
   5   3   6       97.75       93.10      2.88 o 
   6   3   6     1304.74     1211.01     19.20 o 
   7   3   6      682.39      656.01     12.35 o 
   8   3   6     1348.28     1262.91     30.79 o 
   9   3   6      189.65      178.62      7.23 o 
  10   3   6     2567.67     2495.83     82.14 o 
  11   3   6        4.60        7.54     11.01 o 
 -14   4   6       82.57       77.33     10.23 o 
 -13   4   6      293.83      300.01      9.43 o 
 -12   4   6      556.87      585.56     14.79 o 
 -11   4   6      530.99      570.04     14.14 o 
 -10   4   6      511.24      464.52     14.86 o 
  -9   4   6      935.77      934.74     17.53 o 
  -8   4   6     4026.79     4076.63     67.76 o 
  -7   4   6      969.17     1004.70     19.15 o 
  -6   4   6      435.71      475.86     10.58 o 
  -5   4   6     2560.06     2730.20     63.50 o 
  -4   4   6     4000.77     4177.66    113.46 o 
  -3   4   6     5394.81     5757.78    219.12 o 
  -2   4   6       52.41      101.04      6.62 o 
  -1   4   6        1.56       14.35      2.09 o 
   0   4   6     1417.35     1326.76     50.03 o 
   1   4   6     2610.99     2754.82     65.99 o 
   2   4   6     1300.07     1359.45     29.03 o 
   3   4   6       34.87       44.16      5.23 o 
   4   4   6     1887.04     1959.52     49.87 o 
   5   4   6      249.88      225.83      8.84 o 
   6   4   6      684.10      685.30     23.77 o 
   7   4   6      399.83      368.42      7.96 o 
   8   4   6     2602.78     2513.77     42.71 o 
   9   4   6        3.85       15.25      5.87 o 
  10   4   6       48.64       41.93      6.73 o 
  11   4   6       91.88      108.10      7.07 o 
 -13   5   6     3800.36     3884.34     74.34 o 
 -12   5   6      780.19      755.87     18.69 o 
 -11   5   6        9.73       19.29      5.24 o 
 -10   5   6     3408.25     3447.16    106.14 o 
  -9   5   6    10518.95    11015.88    199.20 o 
  -8   5   6       18.97       30.03      3.85 o 
  -7   5   6      272.63      286.12      7.50 o 
  -6   5   6     5477.95     5507.57    190.67 o 
  -5   5   6     9991.64    11026.23    273.98 o 
  -4   5   6       42.31       51.22      3.59 o 
  -3   5   6     3654.69     3676.72    114.48 o 
  -2   5   6    14140.03    16108.36    285.89 o 
  -1   5   6    11660.79    12766.26    545.34 o 
   0   5   6      240.19      236.78      9.66 o 
   1   5   6     9301.95     9520.07    352.22 o 
   2   5   6     7406.02     7660.73    160.35 o 
   3   5   6     4200.96     4396.79     94.21 o 
   4   5   6      599.79      608.86     14.16 o 
   5   5   6     7656.07     7746.14    196.98 o 
   6   5   6     3699.78     3895.65     63.38 o 
   7   5   6     2894.04     2816.84     46.67 o 
   8   5   6     1680.60     1705.15     34.72 o 
   9   5   6     5181.58     5138.05    116.66 o 
  10   5   6     2456.37     2284.88     56.90 o 
  11   5   6      120.58      133.06      8.38 o 
 -13   6   6      107.26      116.04      7.19 o 
 -12   6   6      317.42      325.95     10.97 o 
 -11   6   6     3902.93     4120.38    109.10 o 
 -10   6   6      278.81      292.08     10.08 o 
  -9   6   6     1589.44     1632.33     28.98 o 
  -8   6   6      848.17      852.88     16.30 o 
  -7   6   6     5740.54     5906.46    132.15 o 
  -6   6   6     1695.51     1776.98     43.92 o 
  -5   6   6     2005.29     1999.36     42.25 o 
  -4   6   6     1317.60     1361.48     27.40 o 
  -3   6   6     9631.79    10548.47    179.96 o 
  -2   6   6     4057.71     4557.89     75.04 o 
  -1   6   6    13510.52    15791.01    376.07 o 
   0   6   6       26.85       39.40      2.83 o 
   1   6   6     4395.48     4575.82     91.60 o 
   2   6   6        3.22        9.08      4.45 o 
   3   6   6    13318.70    15414.16    245.84 o 
   4   6   6      101.22       95.16      4.51 o 
   5   6   6     5298.78     5417.76    125.15 o 
   6   6   6       50.78       54.82      3.62 o 
   7   6   6     4765.00     4886.45     91.22 o 
   8   6   6      578.13      593.33     18.73 o 
   9   6   6       23.15       31.00      6.47 o 
  10   6   6       14.88       13.89      6.14 o 
 -12   7   6      593.52      603.95     20.50 o 
 -11   7   6      115.39      114.17      6.69 o 
 -10   7   6      799.58      857.60     33.67 o 
  -9   7   6      288.90      295.27      8.12 o 
  -8   7   6       56.47       83.43      7.77 o 
  -7   7   6        1.19       10.63      3.75 o 
  -6   7   6       55.33       61.67      7.06 o 
  -5   7   6      476.97      513.95     11.35 o 
  -4   7   6     1072.12     1084.12     23.69 o 
  -3   7   6      527.28      575.72     12.53 o 
  -2   7   6      433.49      502.45     11.18 o 
  -1   7   6     1537.79     1641.25     29.26 o 
   0   7   6     3730.55     4086.43     68.65 o 
   1   7   6       45.25       42.03      2.98 o 
   2   7   6       15.38       29.80      4.01 o 
   3   7   6      134.91      135.62      7.28 o 
   4   7   6      521.64      563.46     11.54 o 
   5   7   6      690.69      692.65     13.85 o 
   6   7   6      102.56      139.13      9.87 o 
   7   7   6       74.86       85.01      4.82 o 
   8   7   6      293.81      296.37     11.03 o 
   9   7   6      196.07      196.07      9.20 o 
  10   7   6      220.50      219.59     16.24 o 
 -12   8   6       92.39       81.45      7.05 o 
 -11   8   6      609.60      625.27     23.46 o 
 -10   8   6     2052.85     2105.05     42.64 o 
  -9   8   6      418.47      426.50      9.87 o 
  -8   8   6      549.29      539.87     11.94 o 
  -7   8   6     2490.95     2523.77     66.04 o 
  -6   8   6     1058.86     1063.36     20.16 o 
  -5   8   6     3973.02     4163.32     68.69 o 
  -4   8   6     2149.07     2220.82     38.93 o 
  -3   8   6     3230.06     3306.83     55.68 o 
  -2   8   6      188.20      203.26      6.65 o 
  -1   8   6     2191.35     2337.22     44.25 o 
   0   8   6     4952.72     5239.55     99.34 o 
   1   8   6     1195.42     1166.18     21.60 o 
   2   8   6       12.37       10.27      4.09 o 
   3   8   6     3603.27     3822.64     79.63 o 
   4   8   6     2623.58     2650.48     44.39 o 
   5   8   6      309.12      318.38      9.75 o 
   6   8   6     1638.17     1678.17     34.58 o 
   7   8   6     1132.46     1249.68     27.39 o 
   8   8   6     1973.54     2039.74     49.11 o 
   9   8   6      236.16      264.20     11.36 o 
 -11   9   6       22.47       16.76      6.25 o 
 -10   9   6     2493.70     2534.35     64.66 o 
  -9   9   6      313.78      318.89      8.36 o 
  -8   9   6     2272.44     2361.28     40.82 o 
  -7   9   6       25.63       26.89      4.28 o 
  -6   9   6     6816.30     7292.02    117.96 o 
  -5   9   6     1018.28     1048.48     20.33 o 
  -4   9   6      215.78      206.21      6.86 o 
  -3   9   6       36.65       44.65      6.68 o 
  -2   9   6     7519.46     8129.12    131.12 o 
  -1   9   6       30.05       36.93      4.94 o 
   0   9   6      148.00      164.75      5.98 o 
   1   9   6       15.41       12.09      4.38 o 
   2   9   6     7546.82     8226.63    148.14 o 
   3   9   6      717.25      719.69     14.48 o 
   4   9   6     1986.78     1941.34     33.86 o 
   5   9   6      733.55      744.26     19.05 o 
   6   9   6     4975.61     5392.54    101.89 o 
   7   9   6        0.97       -2.00      8.22 o 
   8   9   6     2535.68     2588.76     62.92 o 
 -10  10   6       21.05       25.33      5.80 o 
  -9  10   6      868.57      855.56     27.35 o 
  -8  10   6     1032.89     1054.23     20.33 o 
  -7  10   6      157.77      164.52      9.02 o 
  -6  10   6      346.57      348.05      8.77 o 
  -5  10   6     1357.78     1444.83     26.75 o 
  -4  10   6      954.17     1006.66     19.69 o 
  -3  10   6      148.78      166.45      6.32 o 
  -2  10   6       79.81       80.23      7.35 o 
  -1  10   6     1073.98     1146.14     21.69 o 
   0  10   6     1407.02     1508.90     27.79 o 
   1  10   6        2.26        8.32      5.00 o 
   2  10   6      306.69      286.53      8.02 o 
   3  10   6      775.40      771.18     15.92 o 
   4  10   6     2900.85     2965.71     57.46 o 
   5  10   6        1.71        3.85     10.09 o 
   6  10   6      197.25      203.26      8.26 o 
   7  10   6      209.77      199.54     10.50 o 
  -8  11   6      190.47      185.27      6.85 o 
  -7  11   6      136.55      123.60      8.44 o 
  -6  11   6      443.28      472.42     11.22 o 
  -5  11   6      810.96      863.01     17.45 o 
  -4  11   6        6.23       16.01      4.58 o 
  -3  11   6        9.75        9.32      5.51 o 
  -2  11   6      395.14      405.50     10.20 o 
  -1  11   6      780.81      811.22     16.75 o 
   0  11   6       59.13       79.90      5.92 o 
   1  11   6       16.35       16.29      5.28 o 
   2  11   6      416.71      434.49     13.60 o 
   3  11   6      552.79      556.60     14.53 o 
   4  11   6      396.95      379.07     18.91 o 
   5  11   6      356.76      326.85     12.99 o 
   6  11   6      381.31      384.48     16.44 o 
  -6  12   6      130.98      125.61      6.19 o 
  -5  12   6     1318.29     1341.10     25.46 o 
  -4  12   6      586.50      562.50     13.37 o 
  -3  12   6     4180.26     4444.98     73.73 o 
  -2  12   6      338.17      331.91      9.77 o 
  -1  12   6     3286.03     3325.73     80.76 o 
   0  12   6      550.84      544.24     12.56 o 
   1  12   6     2818.57     2908.04     50.50 o 
   2  12   6      556.54      526.66     15.06 o 
   3  12   6     1826.70     1891.63     58.22 o 
   4  12   6      850.72      840.39     20.12 o 
  -3  13   6     1214.23     1221.12     30.82 o 
  -2  13   6      276.29      291.61      9.56 o 
  -1  13   6     1266.56     1352.97     25.57 o 
   0  13   6      275.21      265.66      9.11 o 
 -13   0   7      164.27      172.45     15.01 o 
 -11   0   7       58.24       41.68      6.54 o 
  -9   0   7     2528.28     2636.68     65.97 o 
  -7   0   7      375.21      362.29     13.52 o 
  -5   0   7      128.58      170.53      7.67 o 
  -1   0   7     1755.10     1967.95     38.86 o 
   1   0   7        0.51       28.23      7.92 o 
   3   0   7      678.08      750.85     15.82 o 
   5   0   7      383.25      391.34     16.17 o 
   7   0   7      342.57      323.88     30.19 o 
   9   0   7     2871.23     2911.63     68.35 o 
 -14   1   7     1515.12     1572.03     58.33 o 
 -13   1   7      540.81      588.17     17.94 o 
 -12   1   7       61.80       69.46      5.72 o 
 -11   1   7       33.44       46.38      4.16 o 
 -10   1   7     6209.29     6506.50    105.45 o 
  -9   1   7     3687.59     3765.22     62.75 o 
  -8   1   7       17.27       28.23      3.63 o 
  -7   1   7     1310.57     1394.10     26.02 o 
  -6   1   7    17111.19    21055.25    569.48 o 
  -5   1   7     2299.25     2474.23     42.34 o 
  -4   1   7        3.32       17.94      3.96 o 
  -3   1   7     1734.94     1707.16     40.91 o 
  -2   1   7    13206.16    14016.98    362.45 o 
  -1   1   7     3073.57     3139.39     58.91 o 
   0   1   7     5848.74     6071.86     91.03 o 
   1   1   7     6314.10     6564.13    110.45 o 
   2   1   7    11989.78    13144.11    389.17 o 
   3   1   7     1586.20     1616.43     29.49 o 
   4   1   7     1969.12     1918.89     35.58 o 
   5   1   7     2917.92     2979.12     40.00 o 
   6   1   7     6480.80     6890.64    130.00 o 
   7   1   7      159.17      155.66      5.90 o 
   8   1   7     2962.04     3103.99     68.73 o 
   9   1   7      232.58      252.21      9.94 o 
  10   1   7      840.58      864.17     59.45 o 
 -14   2   7      737.76      773.91     22.53 o 
 -13   2   7      137.05      125.68      9.80 o 
 -12   2   7     1706.28     1618.61     34.03 o 
 -11   2   7     4659.47     4516.75     74.52 o 
 -10   2   7       66.73       56.40      4.05 o 
  -9   2   7      538.99      522.21     11.90 o 
  -8   2   7     3399.03     3461.15     58.74 o 
  -7   2   7     9700.76    10200.83    163.04 o 
  -6   2   7       51.83       55.23      6.52 o 
  -5   2   7     9306.60    10313.70    164.51 o 
  -4   2   7    10247.64    11796.02    190.05 o 
  -3   2   7     2422.92     2251.98     61.15 o 
  -2   2   7      323.19      327.32      7.99 o 
  -1   2   7    15050.26    15645.34    581.19 o 
   0   2   7     3756.31     3410.49     62.84 o 
   1   2   7     2329.93     2281.36     39.03 o 
   2   2   7     4712.28     4929.37     80.34 o 
   3   2   7    12871.30    13754.13    218.35 o 
   4   2   7     3655.00     3640.61     70.72 o 
   5   2   7       15.07       16.40      1.54 o 
   6   2   7     5996.42     5992.97    118.07 o 
   7   2   7    11541.86    12120.93    352.94 o 
   8   2   7     2698.83     2752.48    175.09 o 
   9   2   7      215.44      219.78      8.66 o 
  10   2   7     1810.03     1796.60    129.58 o 
 -14   3   7       90.99       91.44      9.19 o 
 -13   3   7     1164.37     1126.60     40.90 o 
 -12   3   7      269.11      297.22     15.01 o 
 -11   3   7      154.77      135.55      5.10 o 
 -10   3   7      152.22      150.19      5.47 o 
  -9   3   7     2295.47     2348.25     41.06 o 
  -8   3   7      354.13      363.71      9.95 o 
  -7   3   7      879.96      872.75     17.21 o 
  -6   3   7       13.41       14.11      3.44 o 
  -5   3   7     1928.41     2027.93     35.98 o 
  -4   3   7       17.14       24.50      3.18 o 
  -3   3   7     3834.99     3899.04     65.75 o 
  -2   3   7      151.63      166.16      5.79 o 
  -1   3   7      916.29      878.82     24.34 o 
   0   3   7     1305.93     1357.20     52.04 o 
   1   3   7     9300.08    10335.30    275.92 o 
   2   3   7      365.25      404.40     11.15 o 
   3   3   7     1426.48     1481.44     31.36 o 
   4   3   7      505.57      560.90     14.13 o 
   5   3   7     4539.96     4358.15     85.48 o 
   6   3   7     1910.58     1950.86     43.36 o 
   7   3   7      329.49      334.75     11.36 o 
   8   3   7      266.36      248.33      7.84 o 
   9   3   7     1541.60     1495.43     38.47 o 
  10   3   7       31.74       40.51      8.87 o 
  11   3   7      242.76      269.07     20.08 o 
 -13   4   7       26.28       23.73      5.81 o 
 -12   4   7       67.32       69.99      6.40 o 
 -11   4   7      605.65      623.04     15.56 o 
 -10   4   7        8.70       13.45      3.57 o 
  -9   4   7      731.51      718.97     14.76 o 
  -8   4   7      108.44      104.65      5.11 o 
  -7   4   7     1014.09      984.01     19.54 o 
  -6   4   7      917.17      938.13     26.20 o 
  -5   4   7      705.58      681.55     14.17 o 
  -4   4   7     1575.87     1527.31     33.94 o 
  -3   4   7      356.43      336.88     15.07 o 
  -2   4   7       59.67       65.79      3.59 o 
  -1   4   7     3036.32     2961.92     75.87 o 
   0   4   7      426.17      403.98     15.31 o 
   1   4   7     1186.85     1297.81     28.92 o 
   2   4   7        3.74        7.31      3.76 o 
   3   4   7     4186.17     4382.31     83.13 o 
   4   4   7      232.66      228.75      8.10 o 
   5   4   7       39.72       38.95      4.29 o 
   6   4   7        6.99        7.90      3.76 o 
   7   4   7     1876.92     1824.67     39.38 o 
   8   4   7      360.55      370.54      9.55 o 
   9   4   7      104.02       79.96     10.95 o 
  10   4   7      433.16      377.86     17.83 o 
 -13   5   7     1713.43     1681.40     35.79 o 
 -12   5   7     1597.29     1654.78     34.38 o 
 -11   5   7      560.56      577.22     14.19 o 
 -10   5   7     3433.04     3527.88     74.02 o 
  -9   5   7     4162.59     4159.89     69.35 o 
  -8   5   7      518.07      503.19     14.60 o 
  -7   5   7     3764.66     3776.83     62.80 o 
  -6   5   7     9990.03    10764.91    218.82 o 
  -5   5   7     4538.50     4772.61     79.85 o 
  -4   5   7      148.36      144.35      4.94 o 
  -3   5   7     1686.68     1599.62     42.82 o 
  -2   5   7    15919.54    19141.76    373.91 o 
  -1   5   7     1614.17     1471.79     59.69 o 
   0   5   7      542.57      513.57     23.89 o 
   1   5   7     5839.60     5879.05    209.90 o 
   2   5   7     9934.42    10661.40    195.09 o 
   3   5   7      417.56      486.80     29.56 o 
   4   5   7      680.27      749.45     18.29 o 
   5   5   7     5110.63     5452.80    102.16 o 
   6   5   7     2650.96     2663.05     53.53 o 
   7   5   7       19.76       28.27      4.71 o 
   8   5   7     4138.54     4202.53     78.72 o 
   9   5   7      947.18      997.50     25.88 o 
  10   5   7      584.37      541.13     21.17 o 
 -13   6   7      115.03      102.94      7.40 o 
 -12   6   7     3953.43     4060.25     77.93 o 
 -11   6   7       74.13       73.67      6.24 o 
 -10   6   7     1993.58     2164.00     42.72 o 
  -9   6   7        2.27        9.22      4.00 o 
  -8   6   7     5840.60     6183.95    127.21 o 
  -7   6   7     1100.49     1135.58     21.73 o 
  -6   6   7      914.20      950.58     28.17 o 
  -5   6   7      164.66      184.46      8.89 o 
  -4   6   7     7138.42     7533.01    120.72 o 
  -3   6   7     1325.39     1409.10     25.32 o 
  -2   6   7     1613.12     1678.14     31.28 o 
  -1   6   7      825.48      970.89     27.76 o 
   0   6   7     4557.95     4330.66    170.98 o 
   1   6   7       50.65       46.28      3.99 o 
   2   6   7     2604.90     2502.26     58.25 o 
   3   6   7     1229.71     1268.59     22.47 o 
   4   6   7     3914.40     4176.71     80.73 o 
   5   6   7        4.43       18.61      9.26 o 
   6   6   7     5348.53     5522.59    103.94 o 
   7   6   7      518.59      540.20     14.77 o 
   8   6   7     1885.35     2005.54     49.63 o 
   9   6   7      250.26      244.20      9.77 o 
  10   6   7     2353.67     2113.22     71.57 o 
 -12   7   7       87.91       93.02      7.24 o 
 -11   7   7      111.38      120.48      6.52 o 
 -10   7   7        0.51        0.08      5.30 o 
  -9   7   7      278.43      263.89      7.03 o 
  -8   7   7       42.23       41.60      4.19 o 
  -7   7   7       38.27       43.26      4.63 o 
  -6   7   7       47.34       73.17      5.73 o 
  -5   7   7      709.37      738.84     27.74 o 
  -4   7   7      319.91      312.03      8.22 o 
  -3   7   7      116.62      119.06      8.64 o 
  -2   7   7     1411.24     1429.93     26.05 o 
  -1   7   7      697.11      772.36     27.20 o 
   0   7   7       93.49       98.23      7.04 o 
   1   7   7      484.10      492.72     10.61 o 
   2   7   7     1450.10     1507.42     28.63 o 
   3   7   7        2.62        1.58      3.32 o 
   4   7   7        5.89        3.38      4.94 o 
   5   7   7       34.60       42.88      6.05 o 
   6   7   7        3.02        9.90      4.48 o 
   7   7   7        9.47        9.63      5.11 o 
   8   7   7        5.65        7.87      6.17 o 
   9   7   7        0.98        0.87      7.21 o 
 -11   8   7      892.52      914.53     21.79 o 
 -10   8   7        9.64       12.60      9.34 o 
  -9   8   7      249.30      277.86     12.60 o 
  -8   8   7     1142.52     1224.11     22.53 o 
  -7   8   7     4110.28     4503.14     73.64 o 
  -6   8   7       33.63       37.86      4.17 o 
  -5   8   7      749.51      818.49     16.55 o 
  -4   8   7     2854.44     3152.26     60.78 o 
  -3   8   7      688.79      735.54     15.13 o 
  -2   8   7      118.27      119.41      7.73 o 
  -1   8   7     1987.41     2187.02     38.00 o 
   0   8   7     7497.98     7967.67    131.81 o 
   1   8   7      241.51      266.41      8.96 o 
   2   8   7      321.85      357.83      8.97 o 
   3   8   7     5688.34     5636.51    104.48 o 
   4   8   7     1196.95     1316.42     28.86 o 
   5   8   7       27.21       32.46      5.53 o 
   6   8   7      648.36      685.55     16.53 o 
   7   8   7     3358.40     3326.43     65.60 o 
   8   8   7      934.95      949.76     28.74 o 
 -10   9   7      204.19      186.78      8.43 o 
  -9   9   7     2027.50     2241.99     40.70 o 
  -8   9   7      161.91      165.38      6.10 o 
  -7   9   7     5497.61     5946.13     95.58 o 
  -6   9   7      254.56      267.83      7.49 o 
  -5   9   7     5856.00     6215.68    187.74 o 
  -4   9   7       16.88       18.34      4.50 o 
  -3   9   7    11448.78    12744.23    200.77 o 
  -2   9   7       50.47       55.13      7.94 o 
  -1   9   7     4037.85     4511.26     74.13 o 
   0   9   7      900.88      983.23     19.26 o 
   1   9   7     7775.86     8412.47    134.32 o 
   2   9   7        9.13        8.73      4.49 o 
   3   9   7     1008.35     1030.23     30.99 o 
   4   9   7      124.30      114.74      7.02 o 
   5   9   7     7221.84     7670.00    143.40 o 
   6   9   7      335.90      380.33     11.69 o 
   7   9   7      153.49      152.63     10.87 o 
  -9  10   7       83.75       91.17      7.43 o 
  -8  10   7      568.57      585.94     17.55 o 
  -7  10   7      659.84      702.15     14.27 o 
  -6  10   7        1.32        2.00      4.71 o 
  -5  10   7     1308.67     1431.88     26.22 o 
  -4  10   7      519.69      540.01     12.45 o 
  -3  10   7      136.05      160.05      6.32 o 
  -2  10   7      513.02      551.19     17.29 o 
  -1  10   7     1901.61     2079.27     36.45 o 
   0  10   7       21.72       22.78      5.02 o 
   1  10   7       70.59       67.88      5.80 o 
   2  10   7       63.59       68.67     17.59 o 
   3  10   7     1321.44     1300.27     27.97 o 
   4  10   7       50.77       56.47      5.67 o 
   5  10   7      261.69      250.14      9.73 o 
   6  10   7      182.31      183.46      9.58 o 
  -8  11   7      225.94      224.34      7.41 o 
  -7  11   7     1602.80     1663.89     44.23 o 
  -6  11   7      255.83      268.95      8.39 o 
  -5  11   7      560.47      560.67     13.08 o 
  -4  11   7      187.14      183.74      7.29 o 
  -3  11   7      309.62      326.42      9.23 o 
  -2  11   7      237.14      263.99      8.03 o 
  -1  11   7      522.53      503.09     11.47 o 
   0  11   7       27.88       35.00      5.26 o 
   1  11   7      373.36      400.03     11.99 o 
   2  11   7       94.61       98.12      9.73 o 
   3  11   7       71.07       78.96     11.88 o 
   4  11   7      211.86      203.90      9.09 o 
   5  11   7      333.76      318.20     10.90 o 
  -5  12   7      431.12      402.59     10.43 o 
  -4  12   7     4636.49     4925.57     93.11 o 
  -3  12   7      276.63      275.90      8.24 o 
  -2  12   7       28.52       41.51      5.56 o 
  -1  12   7      545.34      548.70     12.74 o 
   0  12   7     7049.39     7448.65    137.71 o 
   1  12   7      522.57      520.01     14.25 o 
   2  12   7      825.33      826.09     31.45 o 
 -14   0   8       40.33       40.25     13.16 o 
 -12   0   8       26.59       24.59      6.32 o 
 -10   0   8      957.23      921.97     26.95 o 
  -8   0   8      602.21      566.09     17.40 o 
  -6   0   8      305.21      317.91     11.64 o 
  -4   0   8     2125.37     2100.50    134.22 o 
  -2   0   8     4909.29     4958.54    195.01 o 
   0   0   8      138.26      147.56      4.99 o 
   2   0   8       63.55       56.36      2.82 o 
   4   0   8       10.88       23.36      2.74 o 
   6   0   8     1773.39     1890.46    121.68 o 
   8   0   8     1006.50      985.94     36.88 o 
 -14   1   8      555.12      535.17     17.44 o 
 -13   1   8     1926.76     1949.66     48.21 o 
 -12   1   8        8.04       16.82      4.15 o 
 -11   1   8     1504.57     1467.60     26.92 o 
 -10   1   8     4255.02     4394.92     72.51 o 
  -9   1   8     3596.74     3675.33     61.86 o 
  -8   1   8       56.88       71.58      7.11 o 
  -7   1   8     5244.61     5568.62     90.66 o 
  -6   1   8     6706.85     6960.00    111.66 o 
  -5   1   8     3324.98     3436.57     57.59 o 
  -4   1   8      190.74      159.01      5.40 o 
  -3   1   8     9523.75    10178.17    188.25 o 
  -2   1   8     2845.88     2698.70     55.38 o 
  -1   1   8      240.14      208.63      5.47 o 
   0   1   8     1666.56     1531.26     29.36 o 
   1   1   8    17177.94    17788.40    249.02 o 
   2   1   8     1074.75     1108.12     20.50 o 
   3   1   8      108.85      118.05      4.01 o 
   4   1   8     3003.11     2964.42     49.33 o 
   5   1   8    10541.59    10934.11    174.48 o 
   6   1   8        1.03        5.11      4.05 o 
   7   1   8      192.96      202.06      7.48 o 
   8   1   8     1465.78     1457.20     59.62 o 
   9   1   8     3829.72     3862.62    149.87 o 
 -14   2   8      790.27      805.21     22.68 o 
 -13   2   8      452.99      464.93     29.02 o 
 -12   2   8     2402.63     2465.90     48.59 o 
 -11   2   8     2104.13     2048.00     44.91 o 
 -10   2   8      342.41      336.95      8.57 o 
  -9   2   8     4544.37     4513.43     74.09 o 
  -8   2   8     5406.02     5463.46     88.47 o 
  -7   2   8      971.11      996.46     19.26 o 
  -6   2   8     1630.17     1763.97     31.22 o 
  -5   2   8     2841.36     2836.94     47.93 o 
  -4   2   8    12055.23    13467.41    269.65 o 
  -3   2   8     1693.60     1693.13     46.21 o 
  -2   2   8     3529.48     3735.10    108.52 o 
  -1   2   8     8053.80     8242.00    197.56 o 
   0   2   8    12637.99    13506.28    510.75 o 
   1   2   8      427.96      434.03     10.52 o 
   2   2   8     3195.97     3022.96     50.93 o 
   3   2   8     7435.91     7574.59    122.16 o 
   4   2   8     8425.60     8440.56    157.84 o 
   5   2   8       27.86       32.77      3.80 o 
   6   2   8     4483.96     4545.09     85.56 o 
   7   2   8     1033.10     1009.79     24.34 o 
   8   2   8       39.44       45.80      4.46 o 
   9   2   8      699.52      721.78     19.74 o 
  10   2   8     3710.25     3422.74    110.02 o 
 -13   3   8       36.58       33.86      5.94 o 
 -12   3   8       74.10       71.20     10.21 o 
 -11   3   8      426.45      378.40      9.24 o 
 -10   3   8     4335.71     4210.81     69.66 o 
  -9   3   8      232.04      227.68      6.66 o 
  -8   3   8       17.28       21.98      3.82 o 
  -7   3   8      431.87      422.41      9.65 o 
  -6   3   8     3810.75     3934.08     65.51 o 
  -5   3   8      141.98      162.25      5.55 o 
  -4   3   8      116.11      108.80      4.52 o 
  -3   3   8       54.67       50.78      3.39 o 
  -2   3   8     4587.30     4794.58     91.00 o 
  -1   3   8      285.31      254.79     11.80 o 
   0   3   8     1070.43      967.52     26.88 o 
   1   3   8      618.35      633.05     15.77 o 
   2   3   8     1664.48     1630.33     34.18 o 
   3   3   8     2460.50     2519.32     50.30 o 
   4   3   8      868.56      866.49     20.42 o 
   5   3   8      224.86      208.09      7.90 o 
   6   3   8      322.49      319.20      9.58 o 
   7   3   8      398.24      402.29     10.58 o 
   8   3   8      674.97      662.52     15.73 o 
   9   3   8       60.34       68.44      7.02 o 
  10   3   8       16.08       21.84      7.88 o 
 -13   4   8       11.71        6.88      5.62 o 
 -12   4   8      854.57      862.43     38.23 o 
 -11   4   8       89.30       78.06      6.03 o 
 -10   4   8        1.98       12.86      5.23 o 
  -9   4   8      461.65      483.16     11.24 o 
  -8   4   8     4122.66     4186.43     69.19 o 
  -7   4   8      470.19      490.61     10.65 o 
  -6   4   8        0.63        6.97      3.69 o 
  -5   4   8       12.95       21.22      3.67 o 
  -4   4   8     5485.00     5752.86    124.47 o 
  -3   4   8      508.98      472.95     12.15 o 
  -2   4   8       80.43       89.54      4.43 o 
  -1   4   8     1057.74     1049.70     27.83 o 
   0   4   8      943.46      875.28     46.01 o 
   1   4   8      407.84      435.96     16.03 o 
   2   4   8      524.00      574.71     14.77 o 
   3   4   8     2727.76     2829.21     55.88 o 
   4   4   8     2793.84     2944.09     57.50 o 
   5   4   8      545.74      552.12     14.36 o 
   6   4   8      359.94      357.69     15.98 o 
   7   4   8       51.66       60.91      6.51 o 
   8   4   8      636.64      641.82     14.92 o 
   9   4   8       60.45       63.95      7.66 o 
  10   4   8     1102.08     1007.70     37.14 o 
 -13   5   8     3781.69     3712.75     71.57 o 
 -12   5   8       62.05       53.88      6.35 o 
 -11   5   8      659.57      673.43     17.85 o 
 -10   5   8     2404.61     2375.44     41.53 o 
  -9   5   8     3663.47     3874.06     63.73 o 
  -8   5   8       68.52       69.06      5.47 o 
  -7   5   8     5308.95     5448.91     89.21 o 
  -6   5   8     7364.28     7631.95    121.47 o 
  -5   5   8     1508.56     1560.21     28.51 o 
  -4   5   8      299.70      321.99     13.94 o 
  -3   5   8     9005.29     9565.10    218.73 o 
  -2   5   8     4852.99     4634.76    140.68 o 
  -1   5   8      618.00      578.25     22.78 o 
   0   5   8      772.50      736.79     37.75 o 
   1   5   8    10599.49    11644.34    240.94 o 
   2   5   8     4125.63     4405.23     84.55 o 
   3   5   8      995.28     1155.11     26.12 o 
   4   5   8     3226.69     3488.39     67.50 o 
   5   5   8     5050.27     5369.35    124.90 o 
   6   5   8     1278.53     1380.38     40.24 o 
   7   5   8     1053.89     1033.35     28.15 o 
   8   5   8     1141.15     1131.11     24.46 o 
   9   5   8     4409.21     4510.75    103.58 o 
 -12   6   8        2.87        6.47      6.08 o 
 -11   6   8     1748.61     1935.16     39.14 o 
 -10   6   8        4.35        5.16      4.41 o 
  -9   6   8     1949.35     2066.10     35.91 o 
  -8   6   8      317.75      320.12     13.10 o 
  -7   6   8     2358.66     2402.39     41.25 o 
  -6   6   8       10.16       15.20      3.79 o 
  -5   6   8     6218.49     6505.12    105.44 o 
  -4   6   8       13.28       29.82      4.18 o 
  -3   6   8     1023.68     1010.18     21.67 o 
  -2   6   8      763.17      758.35     21.16 o 
  -1   6   8     6236.77     6067.36    210.35 o 
   0   6   8      450.17      468.42     18.84 o 
   1   6   8      284.90      281.78     16.20 o 
   2   6   8       76.99       90.61      8.47 o 
   3   6   8     9199.71    10141.08    185.62 o 
   4   6   8       34.47       44.16      5.62 o 
   5   6   8      909.55      900.93     21.08 o 
   6   6   8      602.49      609.49     15.23 o 
   7   6   8     3698.10     3890.45    130.73 o 
   8   6   8       22.64       25.17      6.87 o 
   9   6   8      980.65      915.46     25.10 o 
 -11   7   8      147.01      147.42      7.19 o 
 -10   7   8        0.30       -3.11      4.44 o 
  -9   7   8       76.60       89.43      4.90 o 
  -8   7   8      123.50      128.99      5.74 o 
  -7   7   8      795.51      796.29     20.68 o 
  -6   7   8      115.06      112.27      5.22 o 
  -5   7   8      301.73      321.03      9.38 o 
  -4   7   8      137.59      154.82      8.47 o 
  -3   7   8      899.23      898.40     17.57 o 
  -2   7   8      591.78      586.37     12.57 o 
  -1   7   8      324.93      313.74      7.88 o 
   0   7   8      105.82       97.02      6.39 o 
   1   7   8       42.08       37.28      3.39 o 
   2   7   8      278.08      282.23      9.88 o 
   3   7   8        9.20       12.51      5.36 o 
   4   7   8       78.60       85.86      6.04 o 
   5   7   8      176.23      178.28      7.91 o 
   6   7   8      653.87      626.40     15.88 o 
   7   7   8      400.63      418.91     13.86 o 
   8   7   8       17.98       13.76     12.12 o 
 -11   8   8     1296.63     1278.70     43.19 o 
 -10   8   8        8.05       11.77      6.24 o 
  -9   8   8     2766.72     3034.86     81.01 o 
  -8   8   8     3885.42     4322.38     76.33 o 
  -7   8   8      597.92      687.63     14.21 o 
  -6   8   8       55.71       53.11      5.61 o 
  -5   8   8     1040.73     1091.81     21.24 o 
  -4   8   8     2756.10     3060.11     51.17 o 
  -3   8   8     1693.06     1798.68     32.06 o 
  -2   8   8       38.37       52.04      4.75 o 
  -1   8   8     3475.68     3769.10     82.82 o 
   0   8   8      429.57      492.95     27.27 o 
   1   8   8       79.46       96.35      5.93 o 
   2   8   8     2636.66     2586.71     51.01 o 
   3   8   8     1554.94     1638.24     34.30 o 
   4   8   8     1713.90     1712.78     35.24 o 
   5   8   8       82.97       94.84      6.77 o 
   6   8   8     1898.08     1962.13     40.71 o 
   7   8   8     1502.29     1566.04     56.55 o 
 -10   9   8     4790.50     5132.39    102.76 o 
  -9   9   8       16.66       23.36      4.96 o 
  -8   9   8       80.86       84.15      5.51 o 
  -7   9   8        9.11       19.59      4.62 o 
  -6   9   8     7317.97     7949.94    127.91 o 
  -5   9   8       34.60       42.82      4.94 o 
  -4   9   8     2443.76     2585.28     44.43 o 
  -3   9   8     1148.60     1222.76     22.73 o 
  -2   9   8    11570.43    13090.14    206.81 o 
  -1   9   8      328.84      325.73      8.77 o 
   0   9   8     4196.42     4316.23     72.23 o 
   1   9   8     1861.27     1847.83     37.52 o 
   2   9   8     4511.99     4518.17    115.59 o 
   3   9   8      283.22      268.43     10.18 o 
   4   9   8     4665.16     5074.25    152.63 o 
   5   9   8     1106.15     1134.53     25.61 o 
   6   9   8     2134.93     2267.95     45.76 o 
  -8  10   8     1011.09     1056.43     20.63 o 
  -7  10   8      738.64      725.63     15.19 o 
  -6  10   8      487.38      531.98     11.99 o 
  -5  10   8       65.95       70.54      7.51 o 
  -4  10   8     1312.18     1449.02     26.65 o 
  -3  10   8       30.22       27.88      5.41 o 
  -2  10   8      592.07      667.91     14.19 o 
  -1  10   8        4.51        6.93      4.89 o 
   0  10   8     1813.89     1878.59     38.47 o 
   1  10   8       22.30       30.29      6.20 o 
   2  10   8     2409.80     2494.10     83.31 o 
   3  10   8      942.89      893.41     30.50 o 
   4  10   8       60.07       79.81      7.52 o 
   5  10   8      193.45      201.18      8.72 o 
  -7  11   8      125.39      148.41      9.90 o 
  -6  11   8      413.77      415.12      9.79 o 
  -5  11   8      337.40      337.41      8.80 o 
  -4  11   8       27.79       20.04      5.23 o 
  -3  11   8       94.01      115.06      9.12 o 
  -2  11   8      496.97      489.42     11.73 o 
  -1  11   8       39.64       35.52      6.39 o 
   0  11   8       32.78       32.81      5.89 o 
   1  11   8      677.43      693.59     19.54 o 
   2  11   8     1695.08     1703.24     35.99 o 
   3  11   8       36.66       43.44      6.48 o 
  -3  12   8     1060.84     1072.61     23.40 o 
  -2  12   8      299.93      292.45     10.10 o 
  -1  12   8     3072.48     3309.03     64.30 o 
   0  12   8       59.60       65.91      6.71 o 
 -13   0   9       11.59       22.21     11.27 o 
 -11   0   9      635.97      616.44     36.88 o 
  -9   0   9        6.18       10.25      6.43 o 
  -7   0   9      111.82      117.49      7.18 o 
  -5   0   9     1337.42     1322.43     33.96 o 
  -3   0   9     3200.55     3352.60     78.87 o 
  -1   0   9      380.72      388.51     30.48 o 
   1   0   9     1958.98     1652.92     68.55 o 
   3   0   9     2379.79     2300.81     90.16 o 
   5   0   9       61.53       71.64      9.07 o 
   7   0   9     1944.86     1998.38     70.81 o 
   9   0   9     1554.21     1473.83     51.40 o 
 -13   1   9      654.73      657.92     19.12 o 
 -12   1   9       20.45       20.15      4.29 o 
 -11   1   9     2237.99     2216.46     39.24 o 
 -10   1   9     4731.01     4760.63     77.87 o 
  -9   1   9      185.42      177.00      7.08 o 
  -8   1   9       14.83       27.36      3.65 o 
  -7   1   9      424.82      413.91      9.17 o 
  -6   1   9     4468.57     4524.88     74.10 o 
  -5   1   9      155.13      170.78      5.61 o 
  -4   1   9     1025.29     1031.93     19.30 o 
  -3   1   9     4835.59     4949.65     80.29 o 
  -2   1   9     4552.48     4409.49     72.44 o 
  -1   1   9      913.01      854.31     21.92 o 
   0   1   9     4819.09     4419.80     68.57 o 
   1   1   9     2099.22     1927.07     42.47 o 
   2   1   9     3382.06     3186.93     58.64 o 
   3   1   9     1480.92     1436.32     25.44 o 
   4   1   9     7091.94     7119.09    146.20 o 
   5   1   9     1217.24     1201.77     32.10 o 
   6   1   9     1308.79     1264.46     37.20 o 
   7   1   9     2333.06     2211.82     77.54 o 
   8   1   9     4062.33     4018.09     93.17 o 
   9   1   9       79.32       71.25      7.87 o 
 -13   2   9     2341.22     2136.66     43.04 o 
 -12   2   9     3455.46     3314.21     65.25 o 
 -11   2   9     3064.68     2985.88     50.84 o 
 -10   2   9       41.61       51.04      4.57 o 
  -9   2   9     2374.73     2463.88     41.98 o 
  -8   2   9     5872.76     6133.85     99.33 o 
  -7   2   9     1577.65     1689.43     30.10 o 
  -6   2   9     1808.77     1723.18     30.53 o 
  -5   2   9    13293.17    15060.41    239.80 o 
  -4   2   9     1222.18     1198.42     22.62 o 
  -3   2   9       69.51       67.33      7.43 o 
  -2   2   9     3734.01     3739.69     62.24 o 
  -1   2   9    12759.85    14052.17    222.35 o 
   0   2   9     4243.27     4095.37     98.52 o 
   1   2   9        5.61       15.20      9.70 o 
   2   2   9     4349.58     4251.95     81.58 o 
   3   2   9     3167.67     3114.45     60.87 o 
   4   2   9      486.91      502.56     13.21 o 
   5   2   9      730.57      738.72     21.99 o 
   6   2   9      596.77      603.45     14.98 o 
   7   2   9     2472.31     2517.59     69.84 o 
   8   2   9       97.44       94.54      7.69 o 
   9   2   9     2000.61     1954.29     67.15 o 
 -13   3   9      437.09      412.67     15.25 o 
 -12   3   9      275.84      296.42      9.79 o 
 -11   3   9     1442.95     1429.77     25.68 o 
 -10   3   9       14.77       19.76      4.26 o 
  -9   3   9      202.89      189.86      6.65 o 
  -8   3   9     1094.98     1107.20     21.50 o 
  -7   3   9     1214.96     1262.72     23.38 o 
  -6   3   9      564.06      543.95     11.30 o 
  -5   3   9      317.05      335.96      8.35 o 
  -4   3   9     1649.27     1615.06     39.20 o 
  -3   3   9     2796.46     2876.77     63.42 o 
  -2   3   9      536.07      521.23     13.56 o 
  -1   3   9      817.95      812.07     28.75 o 
   0   3   9     3234.45     3277.70     63.85 o 
   1   3   9     4437.98     4504.38     86.04 o 
   2   3   9      446.45      476.60     12.44 o 
   3   3   9     1056.27     1090.20     24.49 o 
   4   3   9     1261.14     1315.43     28.44 o 
   5   3   9     2771.52     2712.72     53.70 o 
   6   3   9     1988.33     2000.24     39.39 o 
   7   3   9      739.91      722.85     22.08 o 
   8   3   9      397.89      377.45     17.88 o 
   9   3   9     1017.11      916.02     36.30 o 
 -13   4   9      393.64      377.03     12.88 o 
 -12   4   9      102.62       90.21      6.30 o 
 -11   4   9     1078.39     1087.50     20.94 o 
 -10   4   9      612.94      597.67     12.56 o 
  -9   4   9      349.48      352.83      9.12 o 
  -8   4   9     1330.10     1312.27     25.64 o 
  -7   4   9     2322.20     2307.95     40.34 o 
  -6   4   9     1885.65     1865.87     32.62 o 
  -5   4   9     1132.88     1184.48     24.70 o 
  -4   4   9      118.85      123.98      4.87 o 
  -3   4   9     1054.09     1065.77     24.62 o 
  -2   4   9      769.26      723.88     25.01 o 
  -1   4   9     1978.53     2007.75     91.39 o 
   0   4   9      395.62      412.84     14.17 o 
   1   4   9        8.56       19.82      4.82 o 
   2   4   9     1559.82     1540.78     32.08 o 
   3   4   9     2533.23     2757.75     55.52 o 
   4   4   9     1983.70     1977.68     40.65 o 
   5   4   9      280.67      307.87      9.71 o 
   6   4   9      120.84      116.46      5.62 o 
   7   4   9     3255.32     3253.99     77.09 o 
   8   4   9     1289.39     1255.87     26.99 o 
   9   4   9       91.33       97.79     10.14 o 
 -12   5   9       25.97       35.76      7.67 o 
 -11   5   9     2727.18     2679.85     52.81 o 
 -10   5   9     2835.37     2926.21     48.92 o 
  -9   5   9      945.28      933.86     18.39 o 
  -8   5   9      828.60      793.88     15.52 o 
  -7   5   9     3695.27     3772.68     65.01 o 
  -6   5   9     2422.54     2448.41     59.64 o 
  -5   5   9     2855.37     2832.64     62.74 o 
  -4   5   9     4683.33     4812.44    150.20 o 
  -3   5   9     2922.57     2907.55     56.12 o 
  -2   5   9     6128.68     6229.80    212.90 o 
  -1   5   9      257.73      246.43     14.97 o 
   0   5   9     8368.42     9136.30    168.50 o 
   1   5   9     2995.71     3207.47     68.31 o 
   2   5   9     2037.87     2030.20     41.28 o 
   3   5   9        1.81       14.20      5.58 o 
   4   5   9     7214.04     8099.13    151.00 o 
   5   5   9     2206.61     2313.45     45.96 o 
   6   5   9      519.75      484.17     12.97 o 
   7   5   9      955.90      960.17     21.46 o 
   8   5   9     4179.79     4303.14    154.04 o 
 -12   6   9     1940.45     2037.55     41.22 o 
 -11   6   9        5.24       10.71      6.32 o 
 -10   6   9      385.23      341.40      8.78 o 
  -9   6   9       15.28       19.77      4.78 o 
  -8   6   9     5913.48     6107.01    133.68 o 
  -7   6   9       70.59       68.71      4.85 o 
  -6   6   9     2854.34     3045.02     51.69 o 
  -5   6   9       39.09       40.97      4.31 o 
  -4   6   9    10330.70    10979.76    185.95 o 
  -3   6   9     3869.00     3832.52     66.36 o 
  -2   6   9     2777.09     2759.44     88.90 o 
  -1   6   9      212.33      201.66      9.08 o 
   0   6   9     3278.76     3349.93     65.41 o 
   1   6   9     5435.13     5568.64    103.52 o 
   2   6   9     2464.46     2620.95     51.87 o 
   3   6   9       43.36       49.19      5.56 o 
   4   6   9      490.60      537.50     17.50 o 
   5   6   9      306.54      295.18      9.81 o 
   6   6   9     2374.50     2435.03     48.81 o 
   7   6   9       79.31       62.25      5.45 o 
   8   6   9      268.48      274.28     10.84 o 
 -11   7   9      232.19      261.37     12.21 o 
 -10   7   9        0.42        9.19      5.87 o 
  -9   7   9      768.15      789.25     15.58 o 
  -8   7   9       43.61       43.82      5.29 o 
  -7   7   9      142.20      153.46      9.50 o 
  -6   7   9       10.25       18.73      4.77 o 
  -5   7   9     1446.94     1541.94     28.37 o 
  -4   7   9       47.18       48.88      4.47 o 
  -3   7   9       30.95       39.65      4.29 o 
  -2   7   9      199.44      218.99      6.44 o 
  -1   7   9     2139.23     2069.95     67.46 o 
   0   7   9     1125.83     1122.91     41.84 o 
   1   7   9       27.23       47.60      6.36 o 
   2   7   9      932.60      951.38     26.37 o 
   3   7   9     1085.66     1197.39     26.36 o 
   4   7   9      242.60      284.61     18.69 o 
   5   7   9      189.93      200.42      8.08 o 
   6   7   9       99.04       96.14      6.30 o 
   7   7   9     1206.91     1224.79     27.45 o 
 -10   8   9        2.78        4.86      5.77 o 
  -9   8   9     1894.00     2205.21     48.95 o 
  -8   8   9     1562.56     1742.97     31.35 o 
  -7   8   9      364.09      390.99     13.57 o 
  -6   8   9     1129.83     1185.21     26.13 o 
  -5   8   9     3191.62     3578.82     59.92 o 
  -4   8   9     1762.10     1907.38     33.44 o 
  -3   8   9        2.66       19.13      4.22 o 
  -2   8   9      801.62      802.92     18.97 o 
  -1   8   9     1673.63     1699.90     32.12 o 
   0   8   9     5560.30     5963.92    167.38 o 
   1   8   9     1027.41     1089.94     24.05 o 
   2   8   9     2211.11     2182.74     43.39 o 
   3   8   9      896.79      957.75     22.24 o 
   4   8   9     2579.38     2698.86     53.61 o 
   5   8   9      698.75      771.21     19.35 o 
   6   8   9      996.99     1043.12     24.00 o 
  -9   9   9     1423.74     1568.94     60.29 o 
  -8   9   9      385.24      406.55     10.75 o 
  -7   9   9     3696.62     4064.18     66.82 o 
  -6   9   9     1251.09     1301.15     24.53 o 
  -5   9   9      704.29      787.18     22.07 o 
  -4   9   9       23.28       24.65      5.10 o 
  -3   9   9     6995.50     7665.36    122.06 o 
  -2   9   9      104.51       85.16      5.24 o 
  -1   9   9       81.91       82.00     14.42 o 
   0   9   9      215.01      215.71      9.15 o 
   1   9   9     8343.09     8858.97    170.84 o 
   2   9   9      191.23      188.10      8.25 o 
   3   9   9      364.32      395.32     11.73 o 
   4   9   9     1301.19     1335.89     31.99 o 
   5   9   9     4582.87     4968.90     94.53 o 
  -7  10   9       22.83       23.20      5.42 o 
  -6  10   9      146.85      161.59      6.62 o 
  -5  10   9     2705.37     2964.85     61.20 o 
  -4  10   9      591.50      649.69     13.82 o 
  -3  10   9      147.83      152.03      5.91 o 
  -2  10   9       32.82       50.89      6.64 o 
  -1  10   9      960.40     1027.43     22.06 o 
   0  10   9      336.09      380.53     11.37 o 
   1  10   9      124.54      134.94      7.65 o 
   2  10   9       64.36       90.25      6.98 o 
   3  10   9     1103.46     1102.61     34.60 o 
   4  10   9     1047.66     1019.68     46.39 o 
  -5  11   9      397.91      400.30     10.51 o 
  -4  11   9      416.22      447.82     11.00 o 
  -3  11   9       35.41       47.86      6.29 o 
  -2  11   9        0.10       10.35      8.87 o 
  -1  11   9      564.37      542.02     14.92 o 
   0  11   9       70.10       88.61      7.36 o 
   1  11   9      284.79      295.79     10.60 o 
 -12   0  10      122.92      110.40      7.93 o 
 -10   0  10       64.42       66.40      6.76 o 
  -8   0  10     2365.76     2357.75     57.07 o 
  -6   0  10      751.12      741.33     26.05 o 
  -4   0  10     1696.33     1663.29     41.78 o 
  -2   0  10      302.61      302.65     10.29 o 
   0   0  10     6208.99     5637.53    243.58 o 
   2   0  10      565.35      571.75     21.70 o 
   4   0  10     9119.56     8807.69    283.80 o 
   6   0  10       27.43       31.88      8.59 o 
   8   0  10     3219.42     3107.13    103.06 o 
 -13   1  10      794.57      794.88     35.76 o 
 -12   1  10      878.12      816.41     16.23 o 
 -11   1  10     1103.61     1121.97     21.55 o 
 -10   1  10      449.66      411.29      9.64 o 
  -9   1  10      557.17      607.29     15.00 o 
  -8   1  10     4276.44     4331.16     70.91 o 
  -7   1  10     6269.68     6186.45     99.78 o 
  -6   1  10        3.75       19.34      4.40 o 
  -5   1  10        4.84       17.07      8.69 o 
  -4   1  10     2949.64     2970.92     53.57 o 
  -3   1  10    11745.84    12407.65    259.34 o 
  -2   1  10      130.80      129.10      4.53 o 
  -1   1  10      561.53      509.76     16.98 o 
   0   1  10     1604.58     1397.75     45.44 o 
   1   1  10     4689.81     4310.19    109.88 o 
   2   1  10     1653.07     1594.94     36.72 o 
   3   1  10      113.29      109.26      4.90 o 
   4   1  10      150.23      144.03      9.00 o 
   5   1  10     1916.64     1801.75     45.13 o 
   6   1  10     2168.13     2196.48     59.13 o 
   7   1  10      980.22      976.73     25.86 o 
   8   1  10      543.01      494.39     15.53 o 
 -13   2  10     1355.24     1269.61     50.02 o 
 -12   2  10     3039.86     2993.20     81.43 o 
 -11   2  10      352.92      353.08      8.91 o 
 -10   2  10       12.29       18.54      4.39 o 
  -9   2  10     2149.58     2121.50     37.49 o 
  -8   2  10     3875.06     4020.53     66.98 o 
  -7   2  10       64.22       79.23      4.48 o 
  -6   2  10      698.20      676.36     13.93 o 
  -5   2  10     2899.95     2714.16     50.87 o 
  -4   2  10     1242.55     1242.13     33.35 o 
  -3   2  10     1271.01     1238.24     22.63 o 
  -2   2  10     8080.13     8293.23    200.20 o 
  -1   2  10     3890.96     3818.62    107.33 o 
   0   2  10     3211.25     3169.76     52.57 o 
   1   2  10      281.77      283.58     10.74 o 
   2   2  10     6413.97     6376.91    120.10 o 
   3   2  10     3905.97     3868.68     75.03 o 
   4   2  10       40.15       38.02      4.15 o 
   5   2  10     1886.06     1888.76     38.52 o 
   6   2  10     4308.08     4345.77    101.25 o 
   7   2  10       44.64       51.07      5.26 o 
   8   2  10       24.29       33.51      5.63 o 
 -12   3  10       89.57       84.79      6.73 o 
 -11   3  10        6.05        9.76      4.40 o 
 -10   3  10      230.65      259.63      7.87 o 
  -9   3  10     1253.68     1241.22     23.55 o 
  -8   3  10     2671.34     2626.99     44.38 o 
  -7   3  10      320.08      330.66      7.97 o 
  -6   3  10     1547.91     1488.29     26.73 o 
  -5   3  10     9666.30    10143.33    160.92 o 
  -4   3  10     6568.89     6783.64    143.48 o 
  -3   3  10      123.26      121.52      9.19 o 
  -2   3  10     1791.51     1703.44     49.29 o 
  -1   3  10     7047.63     6984.56    235.39 o 
   0   3  10     2118.39     2082.93     41.42 o 
   1   3  10      326.78      371.38     10.42 o 
   2   3  10      371.64      337.19      9.65 o 
   3   3  10     1359.15     1455.35     31.20 o 
   4   3  10     1776.75     1723.71     35.80 o 
   5   3  10      479.75      465.43     12.63 o 
   6   3  10      159.13      152.87      6.26 o 
   7   3  10     2328.91     2368.02     57.69 o 
   8   3  10     1084.69     1037.35     38.57 o 
 -12   4  10      622.83      552.97     14.17 o 
 -11   4  10       89.09       77.49      4.95 o 
 -10   4  10       39.26       39.07      4.71 o 
  -9   4  10      739.49      728.69     14.36 o 
  -8   4  10     1490.95     1439.09     25.78 o 
  -7   4  10      359.28      371.62      8.48 o 
  -6   4  10      982.92      931.30     17.86 o 
  -5   4  10      545.54      535.50     11.58 o 
  -4   4  10      837.42      876.37     27.98 o 
  -3   4  10     1055.30      986.01     23.63 o 
  -2   4  10      706.87      653.48     29.19 o 
  -1   4  10      430.44      389.22     17.79 o 
   0   4  10      294.25      331.74      9.38 o 
   1   4  10     1713.34     1736.78     39.19 o 
   2   4  10     1233.54     1222.88     26.35 o 
   3   4  10      129.87      107.32      6.31 o 
   4   4  10      595.84      592.96     14.99 o 
   5   4  10     5288.99     5289.73    100.34 o 
   6   4  10      555.26      513.73     13.47 o 
   7   4  10     1376.84     1280.05     39.82 o 
   8   4  10      963.36      980.29     37.01 o 
 -12   5  10       25.70       14.48      5.29 o 
 -11   5  10     3313.49     3347.96     64.86 o 
 -10   5  10     1843.68     1841.64     32.66 o 
  -9   5  10       74.31       69.85      7.22 o 
  -8   5  10      613.02      562.72     12.09 o 
  -7   5  10     7659.29     7913.10    142.88 o 
  -6   5  10      368.37      351.92      8.70 o 
  -5   5  10      355.93      353.04      9.04 o 
  -4   5  10     1195.02     1229.04     43.01 o 
  -3   5  10     5517.81     5651.06    175.68 o 
  -2   5  10     3113.85     3148.27     79.98 o 
  -1   5  10     1706.92     1832.59     37.43 o 
   0   5  10     2266.30     2278.33     55.85 o 
   1   5  10     2959.96     3098.96     60.40 o 
   2   5  10      592.17      646.88     15.91 o 
   3   5  10      773.96      807.91     19.23 o 
   4   5  10     1515.96     1609.54     33.66 o 
   5   5  10     1540.86     1542.74     32.33 o 
   6   5  10       97.30      101.21      7.29 o 
   7   5  10     1885.39     1941.75     44.80 o 
 -11   6  10      579.89      598.72     16.91 o 
 -10   6  10      997.41      990.22     19.15 o 
  -9   6  10     2888.83     2933.44     49.48 o 
  -8   6  10      242.11      243.18      7.50 o 
  -7   6  10      665.59      662.10     13.48 o 
  -6   6  10      538.84      562.29     12.17 o 
  -5   6  10     2801.69     2826.38     62.92 o 
  -4   6  10       25.07       31.33      3.68 o 
  -3   6  10       72.75       68.56      4.38 o 
  -2   6  10     2659.87     2560.84     91.33 o 
  -1   6  10     3626.09     3661.86     70.84 o 
   0   6  10     1345.21     1337.27     51.02 o 
   1   6  10     1048.40     1105.32     23.80 o 
   2   6  10     1731.59     1813.98     47.17 o 
   3   6  10     4029.16     4351.33     98.96 o 
   4   6  10      921.96      969.66     21.94 o 
   5   6  10     1834.93     1834.48     38.41 o 
   6   6  10        3.44       10.78      5.60 o 
   7   6  10      985.35     1038.73     24.08 o 
 -10   7  10        6.67       11.36      6.45 o 
  -9   7  10      775.16      804.90     16.00 o 
  -8   7  10     1282.60     1293.25     23.72 o 
  -7   7  10       43.95       51.69      4.51 o 
  -6   7  10     2093.04     2098.21     41.28 o 
  -5   7  10      826.51      820.07     16.90 o 
  -4   7  10     1295.03     1293.31     26.29 o 
  -3   7  10       17.02       12.31      3.83 o 
  -2   7  10     2058.19     2153.26     78.00 o 
  -1   7  10      782.23      797.86     46.64 o 
   0   7  10     1374.64     1355.50     28.43 o 
   1   7  10      397.31      398.88     13.45 o 
   2   7  10     1957.70     2158.31     43.40 o 
   3   7  10      755.55      786.11     18.64 o 
   4   7  10        9.83       12.03      5.49 o 
   5   7  10      280.01      298.30     10.38 o 
   6   7  10     2430.85     2579.40     52.53 o 
  -9   8  10     1756.83     1833.84     46.53 o 
  -8   8  10      331.18      355.15     12.19 o 
  -7   8  10      965.38     1052.15     20.19 o 
  -6   8  10     1186.43     1286.15     25.07 o 
  -5   8  10     2609.35     2696.86     68.28 o 
  -4   8  10      278.57      317.64      8.53 o 
  -3   8  10      159.25      160.83      7.99 o 
  -2   8  10     2811.01     2833.40     55.71 o 
  -1   8  10     3762.37     3921.98    134.44 o 
   0   8  10        2.23       10.67     18.36 o 
   1   8  10      380.33      399.27     12.15 o 
   2   8  10     2102.68     2281.99     45.64 o 
   3   8  10     2610.81     2742.94     56.74 o 
   4   8  10      358.22      383.97     11.32 o 
   5   8  10        0.16       -1.22      6.33 o 
  -8   9  10      933.98     1016.51     23.09 o 
  -7   9  10      432.50      432.51     10.35 o 
  -6   9  10     3958.10     4356.84     71.98 o 
  -5   9  10       50.33       49.37      5.32 o 
  -4   9  10     2217.31     2389.57     42.11 o 
  -3   9  10       26.61       40.10      7.19 o 
  -2   9  10      583.36      665.58     16.09 o 
  -1   9  10       83.45       74.26      7.06 o 
   0   9  10     3521.45     3725.47    104.97 o 
   1   9  10       55.63       53.75      6.79 o 
   2   9  10      171.25      183.05     12.53 o 
   3   9  10      743.89      732.83     18.46 o 
  -6  10  10      448.65      477.41     11.39 o 
  -5  10  10       16.69       20.99      4.87 o 
  -4  10  10      148.75      149.04      8.23 o 
  -3  10  10     1517.05     1582.06     33.41 o 
  -2  10  10       71.17       74.41      7.27 o 
  -1  10  10       64.19       77.57      7.74 o 
   0  10  10       28.12       29.97      6.52 o 
   1  10  10      685.55      683.26     16.87 o 
   2  10  10     1272.51     1262.69     28.46 o 
 -11   0  11     1144.53     1189.58     57.50 o 
  -9   0  11      368.19      354.23     24.62 o 
  -7   0  11    11911.76    11730.61    261.25 o 
  -5   0  11     3529.47     3607.05     84.61 o 
  -3   0  11    12033.87    12347.53    274.49 o 
  -1   0  11      342.46      364.80     11.57 o 
   1   0  11     6305.20     5862.51    252.06 o 
   3   0  11     5535.88     5525.78    179.19 o 
   5   0  11     3080.05     3029.58    103.53 o 
   7   0  11     3027.48     2960.19     99.26 o 
 -12   1  11       98.70       94.62      5.51 o 
 -11   1  11      896.88      888.05     17.88 o 
 -10   1  11     1368.18     1299.28     24.00 o 
  -9   1  11     2076.02     2009.19     35.06 o 
  -8   1  11      416.49      404.49      9.80 o 
  -7   1  11      340.78      335.67      8.64 o 
  -6   1  11     3254.62     3179.97     53.39 o 
  -5   1  11     3006.24     2942.12     50.04 o 
  -4   1  11     3234.78     3229.71     53.44 o 
  -3   1  11        1.24        1.92      3.32 o 
  -2   1  11     2246.24     2193.22     42.46 o 
  -1   1  11     2936.78     2862.31     59.70 o 
   0   1  11     2341.31     2252.91     38.38 o 
   1   1  11      389.67      386.01     10.48 o 
   2   1  11     1055.66      972.05     21.39 o 
   3   1  11     5609.19     5559.67    127.79 o 
   4   1  11      715.82      720.50     21.39 o 
   5   1  11     1756.11     1698.55     43.74 o 
   6   1  11        4.86        3.40      5.54 o 
   7   1  11     2295.91     2212.01     53.82 o 
 -12   2  11      604.36      562.06     17.28 o 
 -11   2  11      105.22      113.67      5.85 o 
 -10   2  11     1898.19     1731.83     30.78 o 
  -9   2  11     4072.26     3934.00     65.14 o 
  -8   2  11      575.13      521.74     14.34 o 
  -7   2  11      978.23      948.71     17.86 o 
  -6   2  11     2209.30     2112.63     37.11 o 
  -5   2  11     6574.19     6630.76    107.53 o 
  -4   2  11     1092.57     1024.63     20.09 o 
  -3   2  11        8.08       16.76      3.12 o 
  -2   2  11      325.90      310.77      8.17 o 
  -1   2  11     5807.22     5547.05    174.00 o 
   0   2  11      112.50      114.07      5.37 o 
   1   2  11     1014.44      997.39     22.42 o 
   2   2  11      500.10      529.41     13.30 o 
   3   2  11     1970.34     1940.91     46.98 o 
   4   2  11      738.59      699.88     30.87 o 
   5   2  11      379.88      405.28     14.11 o 
   6   2  11     1433.24     1384.58     37.20 o 
   7   2  11      454.94      430.51     14.24 o 
 -12   3  11     1093.83     1049.19     23.72 o 
 -11   3  11     1149.50     1071.34     20.45 o 
 -10   3  11     1686.87     1589.15     28.80 o 
  -9   3  11        2.22        5.39      4.45 o 
  -8   3  11      439.45      415.88      9.53 o 
  -7   3  11     1602.43     1562.89     28.38 o 
  -6   3  11     1966.72     1943.21     40.42 o 
  -5   3  11      174.56      162.79      5.57 o 
  -4   3  11     3430.36     3418.97     66.48 o 
  -3   3  11     2092.91     2085.54     46.46 o 
  -2   3  11     4288.52     4087.33    121.58 o 
  -1   3  11        5.62       10.86      3.19 o 
   0   3  11       67.47       74.28      5.05 o 
   1   3  11      196.28      181.27      6.95 o 
   2   3  11     6863.33     6964.96    129.08 o 
   3   3  11      716.83      746.27     18.27 o 
   4   3  11      117.62      124.52      5.34 o 
   5   3  11      117.92      120.76      7.76 o 
   6   3  11     3547.05     3544.29     83.04 o 
   7   3  11     1294.43     1270.04     33.05 o 
 -11   4  11       73.80       86.91      5.24 o 
 -10   4  11     1573.83     1521.52     26.81 o 
  -9   4  11      230.50      242.00      7.36 o 
  -8   4  11     1149.77     1087.65     20.48 o 
  -7   4  11      453.41      438.01     10.07 o 
  -6   4  11     2242.19     2228.19     54.82 o 
  -5   4  11      563.65      581.51     15.98 o 
  -4   4  11     2857.23     2906.76     67.63 o 
  -3   4  11       87.92       86.65      3.88 o 
  -2   4  11     2180.55     2074.74     89.53 o 
  -1   4  11      573.30      576.79     14.48 o 
   0   4  11     1400.72     1398.42     29.50 o 
   1   4  11      333.66      329.16     10.28 o 
   2   4  11       48.24       47.73      5.03 o 
   3   4  11     2551.20     2526.24     50.31 o 
   4   4  11     1968.06     2007.71     41.41 o 
   5   4  11      239.57      217.65     10.51 o 
   6   4  11      179.47      176.38      8.93 o 
 -11   5  11     1096.17     1072.07     24.18 o 
 -10   5  11      573.57      561.64     12.53 o 
  -9   5  11      331.77      314.73      8.47 o 
  -8   5  11      884.84      893.33     17.02 o 
  -7   5  11     1104.37     1062.45     28.45 o 
  -6   5  11      565.40      598.22     15.25 o 
  -5   5  11     1232.19     1154.55     34.64 o 
  -4   5  11     2716.74     2689.96     67.93 o 
  -3   5  11     2481.42     2432.16     75.95 o 
  -2   5  11      197.55      211.26      7.74 o 
  -1   5  11      189.47      189.30      7.88 o 
   0   5  11     4244.93     4498.11    118.57 o 
   1   5  11     4237.33     4148.29     78.36 o 
   2   5  11      211.53      222.41      8.80 o 
   3   5  11      172.46      182.12      7.37 o 
   4   5  11     2199.17     2270.68     45.87 o 
   5   5  11      154.35      159.30      8.11 o 
   6   5  11      694.67      670.03     19.75 o 
 -10   6  11      926.99      866.51     17.31 o 
  -9   6  11      311.73      290.76      8.08 o 
  -8   6  11     1415.11     1388.54     24.95 o 
  -7   6  11     1321.87     1354.84     32.63 o 
  -6   6  11     2320.83     2266.91     42.70 o 
  -5   6  11        0.34        9.49      5.51 o 
  -4   6  11      458.63      435.91     12.46 o 
  -3   6  11      933.26      907.58     27.94 o 
  -2   6  11     2170.70     2199.89     44.40 o 
  -1   6  11      167.20      195.38     10.51 o 
   0   6  11       24.34       28.83      5.90 o 
   1   6  11     2198.95     2356.38     46.82 o 
   2   6  11     4069.21     4230.41     80.17 o 
   3   6  11      805.23      807.40     18.88 o 
   4   6  11        4.88       10.10      5.16 o 
   5   6  11     2164.63     2248.82     56.74 o 
  -9   7  11     1598.49     1590.48     29.73 o 
  -8   7  11      434.58      452.03     10.86 o 
  -7   7  11       22.99       23.39      4.81 o 
  -6   7  11      975.98      972.32     21.96 o 
  -5   7  11     1945.69     1962.41     41.62 o 
  -4   7  11       80.18       87.48      4.85 o 
  -3   7  11      712.64      691.41     16.91 o 
  -2   7  11      481.36      511.16     16.50 o 
  -1   7  11     1214.26     1303.21     27.65 o 
   0   7  11       16.56       20.78      6.16 o 
   1   7  11     2293.56     2277.67     45.26 o 
   2   7  11     1080.47     1095.94     23.14 o 
   3   7  11     1936.93     2026.04     41.71 o 
   4   7  11       53.27       54.57      6.44 o 
  -8   8  11     1878.37     1949.83     49.84 o 
  -7   8  11      617.91      639.14     17.18 o 
  -6   8  11        9.99       11.16      4.30 o 
  -5   8  11       88.32       98.29      5.37 o 
  -4   8  11     2854.30     2928.92     57.87 o 
  -3   8  11     1491.63     1502.37     31.42 o 
  -2   8  11      237.54      239.91      8.16 o 
  -1   8  11      434.87      437.13     20.20 o 
   0   8  11     1403.08     1430.10     63.70 o 
   1   8  11     1926.81     2035.80     51.30 o 
   2   8  11      388.49      433.53     13.94 o 
   3   8  11       37.68       50.36      6.79 o 
  -6   9  11        0.08        6.61      5.32 o 
  -5   9  11       71.83       74.03      7.23 o 
  -4   9  11     2951.29     2935.27     57.87 o 
  -3   9  11     2552.83     2654.85     52.31 o 
  -2   9  11       28.77       32.43      6.13 o 
  -1   9  11     1631.72     1659.94     34.33 o 
   0   9  11      775.01      742.34     24.58 o 
   1   9  11     2157.20     2175.01     49.86 o 
 -10   0  12     1979.56     1842.48     47.21 o 
  -8   0  12     4466.49     4286.46    100.71 o 
  -6   0  12     2153.76     2069.58     50.32 o 
  -4   0  12     7301.46     7109.10    158.92 o 
  -2   0  12      161.11      173.08      7.92 o 
   0   0  12     8139.91     8197.79    261.86 o 
   2   0  12      392.31      413.08     22.11 o 
   4   0  12     7261.28     7345.48    236.41 o 
   6   0  12      673.05      667.68     28.54 o 
 -11   1  12      552.68      483.81     16.32 o 
 -10   1  12     1029.16      917.13     17.56 o 
  -9   1  12      235.08      202.36      6.79 o 
  -8   1  12     2333.47     2228.23     38.62 o 
  -7   1  12      703.41      668.71     13.93 o 
  -6   1  12     1749.29     1679.49     29.56 o 
  -5   1  12        6.82        4.61      4.14 o 
  -4   1  12     2453.53     2388.15     40.91 o 
  -3   1  12     1127.84     1063.49     20.16 o 
  -2   1  12     3524.50     3362.29     60.25 o 
  -1   1  12     1423.67     1324.29     28.34 o 
   0   1  12        5.04       16.39      4.28 o 
   1   1  12     1215.98     1194.14     31.40 o 
   2   1  12     3401.32     3357.29     79.41 o 
   3   1  12     1352.17     1264.92     33.71 o 
   4   1  12       74.34       72.53      7.09 o 
   5   1  12     2431.55     2302.35     62.69 o 
   6   1  12     2986.07     2824.42     67.44 o 
 -11   2  12      385.68      373.93      9.45 o 
 -10   2  12      827.34      803.36     16.05 o 
  -9   2  12     1026.13      947.37     18.48 o 
  -8   2  12      328.84      330.38      8.18 o 
  -7   2  12      897.28      896.30     17.46 o 
  -6   2  12     3277.94     3140.37     56.63 o 
  -5   2  12      684.62      649.27     13.22 o 
  -4   2  12     1005.86      966.59     19.91 o 
  -3   2  12      147.18      148.00      5.32 o 
  -2   2  12     2432.17     2379.89     68.84 o 
  -1   2  12       12.39       14.84      4.56 o 
   0   2  12      312.57      275.76      8.52 o 
   1   2  12      679.57      659.67     18.72 o 
   2   2  12      994.76     1000.45     27.30 o 
   3   2  12      496.79      448.94     15.42 o 
   4   2  12      100.12       99.25      7.89 o 
   5   2  12     1179.21     1122.13     30.16 o 
   6   2  12     1148.55     1175.15     30.66 o 
 -11   3  12      242.21      221.76      7.42 o 
 -10   3  12      110.85       91.57      5.70 o 
  -9   3  12     3233.52     3191.85     53.83 o 
  -8   3  12      246.29      240.00      7.11 o 
  -7   3  12      981.27      903.58     16.96 o 
  -6   3  12      646.76      607.87     13.59 o 
  -5   3  12     3600.49     3452.92     94.76 o 
  -4   3  12       53.83       55.05      4.07 o 
  -3   3  12     1431.17     1461.21     42.69 o 
  -2   3  12      143.50      137.44      8.91 o 
  -1   3  12     4836.67     4819.22     91.16 o 
   0   3  12       23.70       25.49      4.98 o 
   1   3  12     5812.81     5853.83    109.06 o 
   2   3  12      232.58      207.80      7.61 o 
   3   3  12      654.85      638.78     24.30 o 
   4   3  12      318.07      299.89     28.74 o 
   5   3  12     5211.82     5247.58    121.00 o 
 -10   4  12       16.51       16.77      4.87 o 
  -9   4  12        8.40       11.53      4.82 o 
  -8   4  12      438.76      439.58     10.91 o 
  -7   4  12     2880.83     2820.25     49.21 o 
  -6   4  12     1675.02     1571.84     37.08 o 
  -5   4  12      306.76      307.97      8.06 o 
  -4   4  12     1236.46     1241.77     44.47 o 
  -3   4  12     1477.95     1514.84     31.19 o 
  -2   4  12      716.94      715.34     16.71 o 
  -1   4  12     2682.89     2704.81     57.96 o 
   0   4  12     1521.49     1481.09     37.79 o 
   1   4  12     1383.16     1359.07     37.40 o 
   2   4  12      505.70      532.25     13.89 o 
   3   4  12     3920.39     3906.41     92.09 o 
   4   4  12      517.76      491.75     16.37 o 
   5   4  12      332.00      324.77     11.84 o 
 -10   5  12     1991.57     1889.43     33.93 o 
  -9   5  12      164.76      147.50      6.43 o 
  -8   5  12      373.79      339.84     12.42 o 
  -7   5  12      402.83      418.70     13.36 o 
  -6   5  12      592.38      615.56     14.56 o 
  -5   5  12     1664.56     1559.46     27.77 o 
  -4   5  12      317.33      311.90     11.66 o 
  -3   5  12      893.75      861.25     23.26 o 
  -2   5  12      154.24      158.56      6.79 o 
  -1   5  12     1320.97     1327.43     27.32 o 
   0   5  12     1969.94     1994.24     40.48 o 
   1   5  12       49.86       54.70      6.44 o 
   2   5  12      183.07      180.06      7.60 o 
   3   5  12      459.86      480.85     13.05 o 
   4   5  12     1498.36     1510.66     44.61 o 
  -9   6  12     1371.57     1359.78     25.30 o 
  -8   6  12     1360.80     1346.21     24.89 o 
  -7   6  12       44.58       53.19      4.91 o 
  -6   6  12      818.83      763.15     35.65 o 
  -5   6  12     2427.55     2383.24     64.49 o 
  -4   6  12     3868.11     3829.05     74.17 o 
  -3   6  12      598.47      606.09     15.00 o 
  -2   6  12      109.88      104.66      8.92 o 
  -1   6  12     2248.82     2219.88     70.46 o 
   0   6  12     3444.94     3530.19     68.48 o 
   1   6  12      397.92      385.39     11.06 o 
   2   6  12       93.97       99.56     12.67 o 
   3   6  12      433.59      449.35     13.87 o 
   4   6  12     1754.37     1742.09     37.65 o 
  -8   7  12      177.31      187.49      6.84 o 
  -7   7  12       17.12       25.18      5.75 o 
  -6   7  12     4780.50     4830.16     91.87 o 
  -5   7  12     2141.45     2087.41     41.43 o 
  -4   7  12        2.93       10.70      6.41 o 
  -3   7  12     1034.35     1060.75     26.50 o 
  -2   7  12     5033.51     5221.17    100.26 o 
  -1   7  12     1705.22     1701.84     34.80 o 
   0   7  12      110.06      107.66      7.17 o 
   1   7  12      226.75      247.87      9.20 o 
   2   7  12     4494.88     4582.66     90.52 o 
  -6   8  12      567.35      577.38     20.36 o 
  -5   8  12     1323.29     1305.60     28.25 o 
  -4   8  12      487.72      466.58     12.14 o 
  -3   8  12      160.92      165.56      7.42 o 
  -2   8  12       70.59       71.14      6.19 o 
  -1   8  12     2216.32     2206.94     59.86 o 
   0   8  12     1061.83     1011.18     30.83 o 
   1   8  12      623.19      602.60     15.34 o 
  -9   0  13      829.23      734.05     21.87 o 
  -7   0  13     7217.19     7079.44    161.83 o 
  -5   0  13     1237.92     1188.49     53.87 o 
  -3   0  13     3509.20     3211.48     74.06 o 
  -1   0  13     6531.18     6098.39    193.79 o 
   1   0  13     1112.40     1042.82     41.69 o 
   3   0  13     6723.93     6535.58    213.42 o 
 -10   1  13      482.19      453.98     11.25 o 
  -9   1  13     2007.47     1819.52     32.51 o 
  -8   1  13      434.97      408.37      9.84 o 
  -7   1  13       11.24       12.28      4.58 o 
  -6   1  13      616.23      608.35     15.35 o 
  -5   1  13      834.83      817.41     19.85 o 
  -4   1  13      788.21      745.78     14.47 o 
  -3   1  13     2206.43     2110.33     35.78 o 
  -2   1  13      814.93      732.26     18.52 o 
  -1   1  13       53.50       59.75      6.77 o 
   0   1  13     1053.91     1055.34     28.42 o 
   1   1  13     2516.85     2462.14     58.56 o 
   2   1  13      141.67      143.90      8.02 o 
   3   1  13     1301.73     1235.91     33.16 o 
   4   1  13      970.43      903.58     25.04 o 
 -10   2  13     1054.34     1003.16     24.88 o 
  -9   2  13      899.57      827.57     16.43 o 
  -8   2  13      146.12      135.11      6.16 o 
  -7   2  13      223.90      211.15      6.79 o 
  -6   2  13     1218.76     1179.40     21.63 o 
  -5   2  13      207.53      211.04      6.26 o 
  -4   2  13      425.34      380.17     12.68 o 
  -3   2  13      948.12      879.26     19.66 o 
  -2   2  13      282.93      260.28      8.10 o 
  -1   2  13      233.94      231.83     11.17 o 
   0   2  13      430.90      406.21     13.56 o 
   1   2  13      619.61      578.87     20.39 o 
   2   2  13       20.51       15.00      6.34 o 
   3   2  13       70.32       72.26      7.31 o 
   4   2  13      283.70      279.44     12.10 o 
  -9   3  13      165.81      162.14      6.29 o 
  -8   3  13       73.34       84.99      5.16 o 
  -7   3  13      608.80      565.09     14.78 o 
  -6   3  13     5089.71     5040.66    135.09 o 
  -5   3  13       67.15       69.61      4.58 o 
  -4   3  13      774.53      719.31     16.85 o 
  -3   3  13      143.50      138.11      6.64 o 
  -2   3  13     7643.20     7731.76    142.01 o 
  -1   3  13       90.00       87.17      6.29 o 
   0   3  13      366.99      364.97     10.57 o 
   1   3  13       24.91       27.63     12.92 o 
   2   3  13     5790.08     5624.34    129.38 o 
   3   3  13      216.10      221.10     17.66 o 
   4   3  13      950.92      932.96     26.87 o 
  -9   4  13      305.54      271.89      7.77 o 
  -8   4  13     2612.95     2479.84     71.41 o 
  -7   4  13      631.71      588.71     19.52 o 
  -6   4  13        0.72        4.24      4.52 o 
  -5   4  13     1862.90     1797.74     36.09 o 
  -4   4  13     4624.84     4607.96     97.69 o 
  -3   4  13       34.28       35.31      5.64 o 
  -2   4  13     1388.64     1312.73     27.56 o 
  -1   4  13     1348.57     1309.82     27.40 o 
   0   4  13     7117.50     7041.19    129.48 o 
   1   4  13       19.90       20.74     10.62 o 
   2   4  13     2260.60     2159.02     52.65 o 
   3   4  13      717.13      707.62     20.27 o 
  -8   5  13      110.36      108.90      6.25 o 
  -7   5  13      790.69      709.33     27.15 o 
  -6   5  13      376.64      372.65     11.01 o 
  -5   5  13       13.39       24.60      5.83 o 
  -4   5  13      331.99      340.73     10.27 o 
  -3   5  13      899.38      876.44     19.78 o 
  -2   5  13        7.64       10.06      5.88 o 
  -1   5  13       48.29       59.17      8.59 o 
   0   5  13        8.06       15.74      5.67 o 
   1   5  13      640.37      638.31     14.48 o 
   2   5  13      131.51      124.12      8.39 o 
  -7   6  13     2227.87     2112.86     41.71 o 
  -6   6  13      818.26      775.36     18.52 o 
  -5   6  13      165.61      184.80      7.86 o 
  -4   6  13       53.07       58.34      6.25 o 
  -3   6  13     2202.97     2036.91     40.87 o 
  -2   6  13      771.62      764.85     17.94 o 
  -1   6  13     1695.91     1610.32     33.11 o 
   0   6  13       63.75       63.17      6.62 o 
   1   6  13      810.18      772.51     18.27 o 
  -5   7  13     2363.06     2334.06     46.76 o 
  -4   7  13        8.64        3.61      5.98 o 
  -3   7  13     5228.36     5359.13     99.94 o 
  -2   7  13      588.96      594.92     15.83 o 
  -1   7  13     1759.10     1803.05     43.75 o 
  -8   0  14     6577.29     6256.42    142.44 o 
  -6   0  14      416.67      366.93     28.84 o 
  -4   0  14     4946.10     5020.54    161.54 o 
  -2   0  14      410.28      430.18     22.29 o 
   0   0  14     7118.23     7149.05    228.13 o 
   2   0  14     2005.75     2010.59     71.30 o 
  -8   1  14      445.10      393.27      9.73 o 
  -7   1  14     1616.55     1533.36     32.32 o 
  -6   1  14     1167.22     1133.43     21.14 o 
  -5   1  14      382.06      361.64     10.51 o 
  -4   1  14     1041.64      956.98     20.73 o 
  -3   1  14      465.26      449.84     14.47 o 
  -2   1  14     1490.90     1382.43     35.67 o 
  -1   1  14        1.40        2.90     13.66 o 
   0   1  14     2940.39     2824.42     67.43 o 
   1   1  14      772.37      742.40     20.53 o 
   2   1  14     1411.94     1319.24     34.51 o 
  -8   2  14       87.16       95.39      5.43 o 
  -7   2  14        6.38        5.06      4.29 o 
  -6   2  14        5.35       -0.80      5.52 o 
  -5   2  14      215.28      200.90      7.80 o 
  -4   2  14       94.80       88.65      6.07 o 
  -3   2  14      195.22      215.10      8.34 o 
  -2   2  14      431.23      392.03     15.14 o 
  -1   2  14      189.00      193.82     10.06 o 
   0   2  14      121.71      104.94      7.12 o 
   1   2  14       86.27       86.79      7.58 o 
   2   2  14      160.65      143.86     13.12 o 
  -7   3  14     4036.32     3941.43     75.59 o 
  -6   3  14        0.15        2.44      5.76 o 
  -5   3  14     1467.77     1406.94     29.39 o 
  -4   3  14       30.96       35.46      5.42 o 
  -3   3  14     5922.02     5788.86    114.25 o 
  -2   3  14       10.82        4.81      7.71 o 
  -1   3  14      195.84      195.67     10.04 o 
   0   3  14        7.02        4.91      6.58 o 
   1   3  14     7058.84     6841.17    268.34 o 
  -7   4  14     1141.71     1089.52     23.62 o 
  -6   4  14      139.82      132.79      7.03 o 
  -5   4  14     3129.04     3048.40     60.51 o 
  -4   4  14      619.59      618.97     15.77 o 
  -3   4  14      420.50      433.80     11.70 o 
  -2   4  14      381.88      355.51     10.04 o 
  -1   4  14     5368.47     5327.65    207.34 o 
   0   4  14      525.76      518.63     16.83 o 
  -5   5  14       99.72      107.19      6.46 o 
  -4   5  14       75.86       57.07      6.40 o 
  -3   5  14      598.41      530.83     14.94 o 
  -2   5  14        4.10        7.90      5.86 o 
  -1   5  14      145.79      137.97      7.67 o 
  -5   0  15     9148.27     8761.55    273.90 o 
  -3   0  15      102.15      114.01     11.70 o 
  -1   0  15     9788.48     9353.93    289.91 o 
  -5   1  15       18.23       12.73      7.41 o 
  -4   1  15      250.91      240.62     11.08 o 
  -3   1  15     2476.83     2363.63     55.47 o 
  -2   1  15      667.23      665.27     24.64 o 
  -4   2  15      474.70      417.15     13.90 o 
  -3   2  15       21.11       26.51      8.98 o 
                                                 
